# Supplementary material for: PLD1 is overexpressed in an ER-negative MCF-7 cell line variant and a subset of phospho-Akt-negative breast carcinomas
Source: Br J Cancer. 2007 Aug 28;97(6):809–17. doi: 10.1038/sj.bjc.6603926 (PMC2360386; doi:10.1038/sj.bjc.6603926)
Supplement: Supplementary Table [file 6603926x1.xls]

## Sheet: Sheet1
Affymetrix Microarray Data: Greater than 2-fold change in TMX2-28 compared to MCF-7
Affymetrix Probe ID	TMX2-28 vs MCF-7 Signal Log Ratio	Description
201110_s_at	-9.9	gb:NM_003246.1 /DB_XREF=gi:4507484 /GEN=THBS1 /FEA=FLmRNA /CNT=371 /TID=Hs.87409.0 /TIER=FL+Stack /STK=35 /UG=Hs.87409 /LL=7057 /DEF=Homo sapiens thrombospondin 1 (THBS1), mRNA. /PROD=thrombospondin 1 /FL=gb:NM_003246.1
209173_at	-8.4	gb:AF088867.1 /DB_XREF=gi:6652811 /FEA=FLmRNA /CNT=220 /TID=Hs.91011.0 /TIER=FL+Stack /STK=104 /UG=Hs.91011 /LL=10551 /UG_GENE=AGR2 /DEF=Homo sapiens putative secreted protein XAG mRNA, complete cds. /PROD=putative secreted protein XAG /FL=gb:NM_006408.1 gb:AF088867.1 gb:AF007791.1 gb:AF038451.1
240192_at	-8	gb:AI631850 /DB_XREF=gi:4683180 /DB_XREF=wa36h07.x1 /CLONE=IMAGE:2300221 /FEA=EST /CNT=4 /TID=Hs.158992.0 /TIER=ConsEnd /STK=4 /UG=Hs.158992 /UG_TITLE=ESTs
228241_at	-7.9	gb:AI827789 /DB_XREF=gi:5448449 /DB_XREF=wf33a07.x1 /CLONE=IMAGE:2357364 /FEA=EST /CNT=30 /TID=Hs.100686.0 /TIER=Stack /STK=16 /UG=Hs.100686 /UG_TITLE=ESTs, Weakly similar to JE0350 Anterior gradient-2 (H.sapiens)
235944_at	-7.8	gb:BF446673 /DB_XREF=gi:11511811 /DB_XREF=7q90e09.x1 /CLONE=IMAGE:3705689 /FEA=EST /CNT=10 /TID=Hs.150042.0 /TIER=ConsEnd /STK=1 /UG=Hs.150042 /UG_TITLE=ESTs
218502_s_at	-7.7	gb:NM_014112.1 /DB_XREF=gi:7657658 /GEN=TRPS1 /FEA=FLmRNA /CNT=109 /TID=Hs.26102.0 /TIER=FL+Stack /STK=13 /UG=Hs.26102 /LL=7227 /DEF=Homo sapiens trichorhinophalangeal syndrome I gene (TRPS1), mRNA. /PROD=trichorhinophalangeal syndrome I gene /FL=gb:AF183810.1 gb:NM_014112.1
236313_at	-7.5	gb:AW444761 /DB_XREF=gi:6986523 /DB_XREF=UI-H-BI3-ajx-h-01-0-UI.s1 /CLONE=IMAGE:2733529 /FEA=EST /CNT=7 /TID=Hs.44565.0 /TIER=ConsEnd /STK=6 /UG=Hs.44565 /UG_TITLE=ESTs
203757_s_at	-7.4	gb:BC005008.1 /DB_XREF=gi:13477106 /FEA=FLmRNA /CNT=126 /TID=Hs.73848.0 /TIER=FL /STK=1 /UG=Hs.73848 /LL=4680 /UG_GENE=CEACAM6 /DEF=Homo sapiens, carcinoembryonic antigen-related cell adhesion molecule 6 (non-specific cross reacting antigen), clone MGC:10467, mRNA, complete cds. /PROD=carcinoembryonic antigen-related cell adhesionmolecule 6 (non-specific cross reacting antigen) /FL=gb:BC005008.1 …
203058_s_at	-7.4	gb:AW299958 /DB_XREF=gi:6709635 /DB_XREF=xs44g05.x1 /CLONE=IMAGE:2772536 /FEA=FLmRNA /CNT=156 /TID=Hs.274230.0 /TIER=Stack /STK=31 /UG=Hs.274230 /LL=9060 /UG_GENE=PAPSS2 /UG_TITLE=3-phosphoadenosine 5-phosphosulfate synthase 2 /FL=gb:AF313907.1 gb:AF173365.1 gb:AF150754.2 gb:NM_004670.1 gb:AF074331.1 gb:AF091242.1
242943_at	-7.1	gb:AA352113 /DB_XREF=gi:2004433 /DB_XREF=EST60063 /FEA=EST /CNT=6 /TID=Hs.152049.0 /TIER=ConsEnd /STK=0 /UG=Hs.152049 /UG_TITLE=ESTs
205862_at	-7	gb:NM_014668.1 /DB_XREF=gi:7662187 /GEN=KIAA0575 /FEA=FLmRNA /CNT=23 /TID=Hs.193914.0 /TIER=FL /STK=5 /UG=Hs.193914 /LL=9687 /DEF=Homo sapiens KIAA0575 gene product (KIAA0575), mRNA. /PROD=KIAA0575 gene product /FL=gb:NM_014668.1 gb:AB011147.1
1553226_at	-7	gb:NM_152454.1 /DB_XREF=gi:22748952 /TID=Hs2.350808.1 /CNT=9 /FEA=FLmRNA /TIER=FL /STK=1 /LL=145978 /UG_GENE=FLJ31461 /UG=Hs.350808 /UG_TITLE=hypothetical protein FLJ31461 /DEF=Homo sapiens hypothetical protein FLJ31461 (FLJ31461), mRNA. /FL=gb:NM_152454.1
213258_at	-7	gb:BF511231 /DB_XREF=gi:11594529 /DB_XREF=UI-H-BI4-aoi-g-11-0-UI.s1 /CLONE=IMAGE:3085244 /FEA=EST /CNT=79 /TID=Hs.288582.0 /TIER=Stack /STK=21 /UG=Hs.288582 /UG_TITLE=ESTs, Weakly similar to ubiquitous TPR motif, Y isoform (H.sapiens)
1557961_s_at	-6.9	gb:BG492376 /DB_XREF=gi:13453888 /DB_XREF=602536302F1 /CLONE=IMAGE:4655161 /TID=Hs2.356149.1 /CNT=36 /FEA=mRNA /TIER=ConsEnd /STK=0 /UG=Hs.356149 /UG_TITLE=Homo sapiens cDNA FLJ25490 fis, clone CBR00320.
227671_at	-6.9	gb:AV646597 /DB_XREF=gi:9867611 /DB_XREF=AV646597 /CLONE=GLCAPB04 /FEA=EST /CNT=57 /TID=Hs.51615.0 /TIER=Stack /STK=34 /UG=Hs.51615 /UG_TITLE=ESTs, Weakly similar to ALU7_HUMAN ALU SUBFAMILY SQ SEQUENCE CONTAMINATION WARNING ENTRY (H.sapiens)
201951_at	-6.9	gb:BF242905 /DB_XREF=gi:11156833 /DB_XREF=601877949F1 /CLONE=IMAGE:4106028 /FEA=FLmRNA /CNT=267 /TID=Hs.10247.0 /TIER=Stack /STK=32 /UG=Hs.10247 /LL=214 /UG_GENE=ALCAM /UG_TITLE=activated leucocyte cell adhesion molecule /FL=gb:NM_001627.1 gb:L38608.1
225516_at	-6.9	gb:AA876372 /DB_XREF=gi:2985449 /DB_XREF=oj24d06.s1 /CLONE=IMAGE:1493099 /FEA=mRNA /CNT=129 /TID=Hs.93961.0 /TIER=Stack /STK=55 /UG=Hs.93961 /UG_TITLE=Homo sapiens mRNA; cDNA DKFZp667D095 (from clone DKFZp667D095)
204597_x_at	-6.8	gb:NM_003155.1 /DB_XREF=gi:4507264 /GEN=STC1 /FEA=FLmRNA /CNT=82 /TID=Hs.25590.0 /TIER=FL+Stack /STK=16 /UG=Hs.25590 /LL=6781 /DEF=Homo sapiens stanniocalcin 1 (STC1), mRNA. /PROD=stanniocalcin 1 /FL=gb:U25997.1 gb:NM_003155.1 gb:U46768.1
233305_at	-6.6	gb:AF193756.1 /DB_XREF=gi:11065992 /FEA=mRNA /CNT=3 /TID=Hs.302754.0 /TIER=ConsEnd /STK=0 /UG=Hs.302754 /LL=64168 /UG_GENE=STIP-1 /DEF=Homo sapiens synaptotagmin interacting protein STIP1 mRNA, partial cds. /PROD=synaptotagmin interacting protein STIP1
226771_at	-6.6	gb:AB032963.1 /DB_XREF=gi:6329896 /GEN=KIAA1137 /FEA=mRNA /CNT=45 /TID=Hs.43577.0 /TIER=Stack /STK=16 /UG=Hs.43577 /LL=57198 /DEF=Homo sapiens mRNA for KIAA1137 protein, partial cds. /PROD=KIAA1137 protein
202286_s_at	-6.6	gb:J04152 /DB_XREF=gi:182893 /FEA=FLmRNA /CNT=188 /TID=Hs.23582.0 /TIER=Stack /STK=67 /UG=Hs.23582 /LL=4070 /UG_GENE=TACSTD2 /UG_TITLE=tumor-associated calcium signal transducer 2 /DEF=Human gastrointestinal tumor-associated antigen GA733-1 protein gene, complete cds, clone 05516 /FL=gb:NM_002353.1
230261_at	-6.5	gb:AA552969 /DB_XREF=gi:2323223 /DB_XREF=nk83b03.s1 /CLONE=IMAGE:1020077 /FEA=EST /CNT=10 /TID=Hs.61385.0 /TIER=Stack /STK=9 /UG=Hs.61385 /UG_TITLE=ESTs
230836_at	-6.4	gb:AI422986 /DB_XREF=gi:4268917 /DB_XREF=tf31a05.x1 /CLONE=IMAGE:2097776 /FEA=EST /CNT=12 /TID=Hs.218289.0 /TIER=Stack /STK=8 /UG=Hs.218289 /UG_TITLE=ESTs
227522_at	-6.4	gb:AA209487 /DB_XREF=gi:1807432 /DB_XREF=zq86c04.s1 /CLONE=IMAGE:648870 /FEA=EST /CNT=26 /TID=Hs.315866.0 /TIER=Stack /STK=16 /UG=Hs.315866 /UG_TITLE=ESTs, Moderately similar to ALU8_HUMAN ALU SUBFAMILY SX SEQUENCE CONTAMINATION WARNING ENTRY (H.sapiens)
229975_at	-6.4	gb:AI826437 /DB_XREF=gi:5447108 /DB_XREF=wk34b12.x1 /CLONE=IMAGE:2417279 /FEA=EST /CNT=15 /TID=Hs.72472.0 /TIER=Stack /STK=10 /UG=Hs.72472 /UG_TITLE=ESTs
201508_at	-6.4	gb:NM_001552.1 /DB_XREF=gi:10835020 /GEN=IGFBP4 /FEA=FLmRNA /CNT=310 /TID=Hs.1516.0 /TIER=FL+Stack /STK=198 /UG=Hs.1516 /LL=3487 /DEF=Homo sapiens insulin-like growth factor-binding protein 4 (IGFBP4), mRNA. /PROD=insulin-like growth factor-binding protein 4 /FL=gb:M62403.1 gb:NM_001552.1
219795_at	-6.4	gb:NM_007231.1 /DB_XREF=gi:6005714 /GEN=SLC6A14 /FEA=FLmRNA /CNT=17 /TID=Hs.162211.0 /TIER=FL /STK=2 /UG=Hs.162211 /LL=11254 /DEF=Homo sapiens solute carrier family 6 (neurotransmitter transporter), member 14 (SLC6A14), mRNA. /PROD=solute carrier family 6 (neurotransmittertransporter), member 14 /FL=gb:AF151978.1 gb:NM_007231.1
238702_at	-6.3	gb:BG287503 /DB_XREF=gi:13041410 /DB_XREF=602384513F1 /CLONE=IMAGE:4513611 /FEA=EST /CNT=16 /TID=Hs.199713.0 /TIER=ConsEnd /STK=0 /UG=Hs.199713 /UG_TITLE=ESTs
203060_s_at	-6.3	gb:AF074331.1 /DB_XREF=gi:5052074 /GEN=PAPSS2 /FEA=FLmRNA /CNT=156 /TID=Hs.274230.0 /TIER=FL+Stack /STK=29 /UG=Hs.274230 /LL=9060 /DEF=Homo sapiens PAPS synthetase-2 (PAPSS2) mRNA, complete cds. /PROD=PAPS synthetase-2 /FL=gb:AF313907.1 gb:AF173365.1 gb:AF150754.2 gb:NM_004670.1 gb:AF074331.1 gb:AF091242.1
232305_at	-6.2	gb:AF131827.1 /DB_XREF=gi:4406664 /FEA=mRNA /CNT=10 /TID=Hs.3837.0 /TIER=ConsEnd /STK=0 /UG=Hs.3837 /DEF=Homo sapiens clone 24959 mRNA sequence, partial cds. /PROD=Unknown
221666_s_at	-6.2	gb:BC004470.1 /DB_XREF=gi:13325315 /FEA=FLmRNA /CNT=2 /TID=Hs.71869.2 /TIER=FL /STK=0 /UG=Hs.71869 /LL=29108 /UG_GENE=ASC /DEF=Homo sapiens, clone MGC:10332, mRNA, complete cds. /PROD=Unknown (protein for MGC:10332) /FL=gb:BC004470.1
1556329_a_at	-6.1	gb:BC042378.1 /DB_XREF=gi:27503462 /TID=Hs2.253690.1 /CNT=9 /FEA=mRNA /TIER=ConsEnd /STK=3 /UG=Hs.253690 /UG_TITLE=Homo sapiens, clone IMAGE:5277693, mRNA /DEF=Homo sapiens, clone IMAGE:5277693, mRNA.
227449_at	-6	gb:AI799018 /DB_XREF=gi:5364490 /DB_XREF=we97e07.x1 /CLONE=IMAGE:2349060 /FEA=EST /CNT=43 /TID=Hs.314784.0 /TIER=Stack /STK=23 /UG=Hs.314784 /UG_TITLE=ESTs
215913_s_at	-6	gb:AK023668.1 /DB_XREF=gi:10435660 /FEA=mRNA /CNT=2 /TID=Hs.107056.2 /TIER=ConsEnd /STK=0 /UG=Hs.107056 /LL=51454 /UG_GENE=CED-6 /UG_TITLE=CED-6 protein /DEF=Homo sapiens cDNA FLJ13606 fis, clone PLACE1010579, highly similar to Homo sapiens CED-6 protein (CED-6) mRNA.
204971_at	-6	gb:NM_005213.1 /DB_XREF=gi:4885164 /GEN=CSTA /FEA=FLmRNA /CNT=101 /TID=Hs.2621.0 /TIER=FL+Stack /STK=28 /UG=Hs.2621 /LL=1475 /DEF=Homo sapiens cystatin A (stefin A) (CSTA), mRNA. /PROD=cystatin A (stefin A) /FL=gb:NM_005213.1
205890_s_at	-6	gb:NM_006398.1 /DB_XREF=gi:5454143 /GEN=UBD /FEA=FLmRNA /CNT=23 /TID=Hs.44532.0 /TIER=FL /STK=6 /UG=Hs.44532 /LL=10537 /DEF=Homo sapiens diubiquitin (UBD), mRNA. /PROD=diubiquitin /FL=gb:NM_006398.1
228038_at	-5.9	gb:AI669815 /DB_XREF=gi:4834589 /DB_XREF=tu31f07.x1 /CLONE=IMAGE:2252677 /FEA=EST /CNT=31 /TID=Hs.129911.0 /TIER=Stack /STK=25 /UG=Hs.129911 /UG_TITLE=ESTs
222925_at	-5.9	gb:AW444617 /DB_XREF=gi:6986379 /DB_XREF=UI-H-BI3-ajw-a-08-0-UI.s1 /CLONE=IMAGE:2733206 /FEA=FLmRNA /CNT=27 /TID=Hs.61345.0 /TIER=Stack /STK=11 /UG=Hs.61345 /LL=51473 /UG_GENE=RU2 /UG_TITLE=RU2S /FL=gb:NM_016356.1 gb:AF181721.1
228948_at	-5.9	gb:T15545 /DB_XREF=gi:517707 /DB_XREF=IB1523 /FEA=EST /CNT=20 /TID=Hs.244624.0 /TIER=Stack /STK=10 /UG=Hs.244624 /UG_TITLE=ESTs
203543_s_at	-5.8	gb:NM_001206.1 /DB_XREF=gi:4557374 /GEN=BTEB1 /FEA=FLmRNA /CNT=168 /TID=Hs.150557.0 /TIER=FL /STK=0 /UG=Hs.150557 /LL=687 /DEF=Homo sapiens basic transcription element binding protein 1 (BTEB1), mRNA. /PROD=basic transcription element binding protein 1 /FL=gb:D31716.1 gb:NM_001206.1
205009_at	-5.8	gb:NM_003225.1 /DB_XREF=gi:4507450 /GEN=TFF1 /FEA=FLmRNA /CNT=57 /TID=Hs.1406.0 /TIER=FL /STK=0 /UG=Hs.1406 /LL=7031 /DEF=Homo sapiens trefoil factor 1 (breast cancer, estrogen-inducible sequence expressed in) (TFF1), mRNA. /PROD=trefoil factor 1 (breast cancer,estrogen-inducible sequence expressed in) /FL=gb:NM_003225.1
226248_s_at	-5.7	gb:AI565067 /DB_XREF=gi:4523524 /DB_XREF=tq79c03.x1 /CLONE=IMAGE:2215012 /FEA=mRNA /CNT=64 /TID=Hs.104696.0 /TIER=Stack /STK=29 /UG=Hs.104696 /LL=57535 /UG_GENE=KIAA1324 /UG_TITLE=KIAA1324 protein
201109_s_at	-5.7	gb:AV726673 /DB_XREF=gi:10836094 /DB_XREF=AV726673 /CLONE=HTCBGC12 /FEA=FLmRNA /CNT=371 /TID=Hs.87409.0 /TIER=Stack /STK=13 /UG=Hs.87409 /LL=7057 /UG_GENE=THBS1 /UG_TITLE=thrombospondin 1 /FL=gb:NM_003246.1
203924_at	-5.7	gb:NM_000846.1 /DB_XREF=gi:4504170 /GEN=GSTA2 /FEA=FLmRNA /CNT=270 /TID=Hs.89552.0 /TIER=FL+Stack /STK=28 /UG=Hs.89552 /LL=2939 /DEF=Homo sapiens glutathione S-transferase A2 (GSTA2), mRNA. /PROD=glutathione S-transferase A2 /FL=gb:BC002895.1 gb:M25627.1 gb:M16594.1 gb:M14777.1 gb:M15872.1 gb:M21758.1 gb:NM_000846.1
1553179_at	-5.7	gb:NM_133638.1 /DB_XREF=gi:19525736 /GEN=ADAMTS19 /TID=Hs2.353114.1 /CNT=9 /FEA=FLmRNA /TIER=FL /STK=1 /LL=171019 /UG=Hs.353114 /DEF=Homo sapiens a disintegrin-like and metalloprotease (reprolysin type) with thrombospondin type 1 motif, 19 (ADAMTS19), mRNA. /PROD=a disintegrin-like and metalloprotease(reprolysin type) with thrombospondin type 1 motif, 19preproprotein /FL=gb:NM_133638.1
204508_s_at	-5.7	gb:BC001012.1 /DB_XREF=gi:12654376 /FEA=FLmRNA /CNT=63 /TID=Hs.279916.0 /TIER=FL /STK=4 /UG=Hs.279916 /LL=54837 /UG_GENE=FLJ20151 /DEF=Homo sapiens, hypothetical protein FLJ20151, clone MGC:1073, mRNA, complete cds. /PROD=hypothetical protein FLJ20151 /FL=gb:BC001012.1 gb:NM_017689.1
207928_s_at	-5.6	gb:NM_006529.1 /DB_XREF=gi:5729843 /GEN=GLRA3 /FEA=FLmRNA /CNT=1 /TID=Hs.167742.0 /TIER=FL /STK=0 /UG=Hs.167742 /LL=8001 /DEF=Homo sapiens glycine receptor, alpha 3 (GLRA3), mRNA. /PROD=glycine receptor, alpha 3 /FL=gb:NM_006529.1
229623_at	-5.6	gb:BF508344 /DB_XREF=gi:11591642 /DB_XREF=UI-H-BI4-aqb-d-08-0-UI.s1 /CLONE=IMAGE:3089319 /FEA=EST /CNT=15 /TID=Hs.112742.0 /TIER=Stack /STK=9 /UG=Hs.112742 /UG_TITLE=ESTs
237479_at	-5.6	gb:AI743485 /DB_XREF=gi:5111773 /DB_XREF=wf63g07.x2 /CLONE=IMAGE:2360316 /FEA=EST /CNT=5 /TID=Hs.204562.0 /TIER=ConsEnd /STK=5 /UG=Hs.204562 /UG_TITLE=ESTs
209696_at	-5.6	gb:D26054.1 /DB_XREF=gi:439225 /FEA=FLmRNA /CNT=83 /TID=Hs.574.0 /TIER=FL /STK=0 /UG=Hs.574 /LL=2203 /UG_GENE=FBP1 /DEF=Human mRNA for fructose-1,6-bisphosphatase, complete cds. /PROD=fructose-1,6-bisphosphatase /FL=gb:D26054.1 gb:D26055.1 gb:D26056.1 gb:M19922.1 gb:NM_000507.1 gb:L10320.1
210665_at	-5.5	gb:AF021834.1 /DB_XREF=gi:4103170 /GEN=TFPIbeta /FEA=FLmRNA /CNT=5 /TID=Hs.170279.1 /TIER=FL /STK=0 /UG=Hs.170279 /LL=7035 /DEF=Homo sapiens tissue factor pathway inhibitor beta (TFPIbeta) mRNA, complete cds. /PROD=tissue factor pathway inhibitor beta /FL=gb:AF021834.1
201242_s_at	-5.5	gb:BC000006.1 /DB_XREF=gi:12652534 /FEA=FLmRNA /CNT=301 /TID=Hs.78629.0 /TIER=FL+Stack /STK=63 /UG=Hs.78629 /LL=481 /UG_GENE=ATP1B1 /DEF=Homo sapiens, ATPase, Na+K+ transporting, beta 1 polypeptide, clone MGC:1798, mRNA, complete cds. /PROD=ATPase, Na+K+ transporting, beta 1 polypeptide /FL=gb:NM_001677.1 gb:BC000006.1
228824_s_at	-5.5	gb:BE566894 /DB_XREF=gi:9810614 /DB_XREF=601341011F1 /CLONE=IMAGE:3683306 /FEA=DNA_2 /CNT=24 /TID=Hs.114670.0 /TIER=Stack /STK=19 /UG=Hs.114670 /UG_TITLE=Human DNA sequence from clone RP11-16L21 on chromosome 9. Contains the gene for NADP-dependent leukotriene B4 12-hydroxydehydrogenase, the gene for a novel DnaJ domain protein similar to Drosophila, C. elegans and Arabidopsis predicted proteins,…
211657_at	-5.5	gb:M18728.1 /DB_XREF=gi:189084 /GEN=NCA /FEA=FLmRNA /CNT=1 /TID=HsAffx.900421.707 /TIER=FL /STK=0 /DEF=Human nonspecific crossreacting antigen mRNA, complete cds. /PROD=non-specific cross reacting antigen /FL=gb:M18728.1
242979_at	-5.4	gb:AI474666 /DB_XREF=gi:4327711 /DB_XREF=tm35e04.x1 /CLONE=IMAGE:2160126 /FEA=EST /CNT=5 /TID=Hs.257786.0 /TIER=ConsEnd /STK=2 /UG=Hs.257786 /UG_TITLE=ESTs
201117_s_at	-5.4	gb:NM_001873.1 /DB_XREF=gi:4503008 /GEN=CPE /FEA=FLmRNA /CNT=374 /TID=Hs.75360.0 /TIER=FL+Stack /STK=138 /UG=Hs.75360 /LL=1363 /DEF=Homo sapiens carboxypeptidase E (CPE), mRNA. /PROD=carboxypeptidase E precursor /FL=gb:NM_001873.1
244745_at	-5.4	gb:BG484193 /DB_XREF=gi:13416472 /DB_XREF=602504814F1 /CLONE=IMAGE:4618490 /FEA=EST /CNT=10 /TID=Hs.127756.0 /TIER=ConsEnd /STK=0 /UG=Hs.127756 /UG_TITLE=ESTs, Weakly similar to RRA2_HUMAN RAS-RELATED PROTEIN R-RAS2 (H.sapiens)
209909_s_at	-5.4	gb:M19154.1 /DB_XREF=gi:339549 /FEA=FLmRNA /CNT=73 /TID=Hs.169300.1 /TIER=FL /STK=6 /UG=Hs.169300 /LL=7042 /UG_GENE=TGFB2 /DEF=Human transforming growth factor-beta-2 mRNA, complete cds. /PROD=transforming growth factor beta 2 /FL=gb:M19154.1
205225_at	-5.4	gb:NM_000125.1 /DB_XREF=gi:4503602 /GEN=ESR1 /FEA=FLmRNA /CNT=72 /TID=Hs.1657.0 /TIER=FL+Stack /STK=35 /UG=Hs.1657 /LL=2099 /DEF=Homo sapiens estrogen receptor 1 (ESR1), mRNA. /PROD=estrogen receptor 1 /FL=gb:NM_000125.1
201884_at	-5.3	gb:NM_004363.1 /DB_XREF=gi:11386170 /GEN=CEACAM5 /FEA=FLmRNA /CNT=228 /TID=Hs.220529.0 /TIER=FL /STK=0 /UG=Hs.220529 /LL=1048 /DEF=Homo sapiens carcinoembryonic antigen-related cell adhesion molecule 5 (CEACAM5), mRNA. /PROD=carcinoembryonic antigen-related cell adhesionmolecule 5 /FL=gb:NM_004363.1 gb:M29540.1
202376_at	-5.3	gb:NM_001085.2 /DB_XREF=gi:9665246 /GEN=SERPINA3 /FEA=FLmRNA /CNT=230 /TID=Hs.234726.0 /TIER=FL+Stack /STK=128 /UG=Hs.234726 /LL=12 /DEF=Homo sapiens serine (or cysteine) proteinase inhibitor, clade A (alpha-1 antiproteinase, antitrypsin), member 3 (SERPINA3), mRNA. /PROD=alpha-1-antichymotrypsin, precursor /FL=gb:NM_001085.2 gb:BC003559.1 gb:K01500.1
230496_at	-5.3	gb:BE046923 /DB_XREF=gi:8363976 /DB_XREF=hd92e08.x2 /CLONE=IMAGE:2916998 /FEA=EST /CNT=10 /TID=Hs.105201.0 /TIER=Stack /STK=8 /UG=Hs.105201 /UG_TITLE=ESTs
205725_at	-5.3	gb:NM_003357.1 /DB_XREF=gi:4507808 /GEN=UGB /FEA=FLmRNA /CNT=53 /TID=Hs.2240.0 /TIER=FL+Stack /STK=10 /UG=Hs.2240 /LL=7356 /DEF=Homo sapiens uteroglobin (UGB), mRNA. /PROD=uteroglobin /FL=gb:NM_003357.1 gb:U01101.1 gb:BC004481.1
233614_at	-5.2	gb:AU145361 /DB_XREF=gi:11006882 /DB_XREF=AU145361 /CLONE=HEMBA1004617 /FEA=mRNA /CNT=3 /TID=Hs.300941.0 /TIER=ConsEnd /STK=1 /UG=Hs.300941 /UG_TITLE=Homo sapiens cDNA FLJ11661 fis, clone HEMBA1004617
214433_s_at	-5.2	gb:NM_003944.1 /DB_XREF=gi:4506872 /GEN=SELENBP1 /FEA=FLmRNA /CNT=66 /TID=Hs.288973.1 /TIER=FL /STK=2 /UG=Hs.288973 /LL=8991 /DEF=Homo sapiens selenium binding protein 1 (SELENBP1), mRNA. /PROD=selenium binding protein 1 /FL=gb:U29091.1 gb:NM_003944.1
212354_at	-5.2	gb:BE500977 /DB_XREF=gi:9703385 /DB_XREF=7a33h02.x1 /CLONE=IMAGE:3220563 /FEA=mRNA /CNT=183 /TID=Hs.70823.0 /TIER=Stack /STK=59 /UG=Hs.70823 /LL=23213 /UG_GENE=KIAA1077 /UG_TITLE=KIAA1077 protein
203059_s_at	-5.2	gb:NM_004670.1 /DB_XREF=gi:4758879 /GEN=PAPSS2 /FEA=FLmRNA /CNT=156 /TID=Hs.274230.0 /TIER=FL /STK=0 /UG=Hs.274230 /LL=9060 /DEF=Homo sapiens 3-phosphoadenosine 5-phosphosulfate synthase 2 (PAPSS2), mRNA. /PROD=3-prime-phosphoadenosine 5-prime-phosphosulfatesynthase 2 /FL=gb:AF313907.1 gb:AF173365.1 gb:AF150754.2 gb:NM_004670.1 gb:AF074331.1 gb:AF091242.1
227662_at	-5.2	gb:AA541622 /DB_XREF=gi:2288056 /DB_XREF=ni86c05.s1 /CLONE=IMAGE:983720 /FEA=EST /CNT=40 /TID=Hs.47447.0 /TIER=Stack /STK=25 /UG=Hs.47447 /UG_TITLE=ESTs
231897_at	-5.2	gb:AL135787 /DB_XREF=gi:9588110 /FEA=DNA_1 /CNT=21 /TID=Hs.297143.0 /TIER=ConsEnd /STK=5 /UG=Hs.297143 /UG_TITLE=Human DNA sequence from clone RP11-16L21 on chromosome 9. Contains the gene for NADP-dependent leukotriene B4 12-hydroxydehydrogenase, the gene for a novel DnaJ domain protein similar to Drosophila, C. elegans and Arabidopsis predicted proteins, the GNG10 gene for guanine nucleotide bi…
217388_s_at	-5.1	gb:D55639.1 /DB_XREF=gi:1255614 /FEA=mRNA /CNT=1 /TID=Hs.169139.2 /TIER=ConsEnd /STK=0 /UG=Hs.169139 /LL=8942 /UG_GENE=KYNU /UG_TITLE=kynureninase (L-kynurenine hydrolase) /DEF=Human monocyte PABL (pseudoautosomal boundary-like sequence) mRNA, clone Mo1.
201785_at	-5.1	gb:NM_002933.1 /DB_XREF=gi:4506546 /GEN=RNASE1 /FEA=FLmRNA /CNT=261 /TID=Hs.78224.0 /TIER=FL /STK=0 /UG=Hs.78224 /LL=6035 /DEF=Homo sapiens ribonuclease, RNase A family, 1 (pancreatic) (RNASE1), mRNA. /PROD=ribonuclease, RNase A family, 1 (pancreatic) /FL=gb:D26129.1 gb:BC005324.1 gb:NM_002933.1
215465_at	-5.1	gb:AL080207.1 /DB_XREF=gi:5262695 /GEN=DKFZp434G232 /FEA=mRNA /CNT=3 /TID=Hs.134585.0 /TIER=ConsEnd /STK=2 /UG=Hs.134585 /LL=26154 /DEF=Homo sapiens mRNA; cDNA DKFZp434G232 (from clone DKFZp434G232). /PROD=hypothetical protein
207886_s_at	-5.1	gb:NM_001742.1 /DB_XREF=gi:4502546 /GEN=CALCR /FEA=FLmRNA /CNT=7 /TID=Hs.640.0 /TIER=FL /STK=0 /UG=Hs.640 /LL=799 /DEF=Homo sapiens calcitonin receptor (CALCR), mRNA. /PROD=calcitonin receptor /FL=gb:AB022177.1 gb:NM_001742.1 gb:U26553.1 gb:U26554.1
209160_at	-5	gb:AB018580.1 /DB_XREF=gi:6624210 /GEN=c-hluPGFS /FEA=FLmRNA /CNT=270 /TID=Hs.78183.0 /TIER=FL+Stack /STK=100 /UG=Hs.78183 /LL=8644 /DEF=Homo sapiens mRNA for hluPGFS, complete cds. /PROD=hluPGFS /FL=gb:NM_003739.2 gb:AF149416.2 gb:AB018580.1 gb:D17793.1
207302_at	-5	gb:NM_000231.1 /DB_XREF=gi:4557846 /GEN=SGCG /FEA=FLmRNA /CNT=5 /TID=Hs.37167.0 /TIER=FL /STK=3 /UG=Hs.37167 /LL=6445 /DEF=Homo sapiens sarcoglycan, gamma (35kD dystrophin-associated glycoprotein) (SGCG), mRNA. /PROD=gamma sarcoglycan /FL=gb:U34976.1 gb:NM_000231.1
228635_at	-5	gb:AI640307 /DB_XREF=gi:4703416 /DB_XREF=wa16f11.x1 /CLONE=IMAGE:2298285 /FEA=mRNA /CNT=26 /TID=Hs.146858.0 /TIER=Stack /STK=8 /UG=Hs.146858 /LL=57575 /UG_GENE=PCDH10 /UG_TITLE=protocadherin 10
209676_at	-5	gb:J03225.1 /DB_XREF=gi:180545 /GEN=TFPI /FEA=FLmRNA /CNT=91 /TID=Hs.170279.0 /TIER=FL /STK=1 /UG=Hs.170279 /LL=7035 /UG_TITLE=tissue factor pathway inhibitor (lipoprotein-associated coagulation inhibitor) /DEF=Human lipoprotein-associated coagulation inhibitor mRNA, complete cds. /FL=gb:NM_006287.2 gb:J03225.1
227667_at	-5	gb:AI620923 /DB_XREF=gi:4630049 /DB_XREF=tu05f05.x1 /CLONE=IMAGE:2250177 /FEA=EST /CNT=40 /TID=Hs.46679.0 /TIER=Stack /STK=37 /UG=Hs.46679 /UG_TITLE=ESTs
227556_at	-5	gb:AI094580 /DB_XREF=gi:3433556 /DB_XREF=oy64c02.s1 /CLONE=IMAGE:1670594 /FEA=EST /CNT=36 /TID=Hs.78629.2 /TIER=Stack /STK=25 /UG=Hs.78629 /LL=481 /UG_GENE=ATP1B1 /UG_TITLE=ATPase, Na+K+ transporting, beta 1 polypeptide
229072_at	-4.9	gb:BF968097 /DB_XREF=gi:12335312 /DB_XREF=602269272F1 /CLONE=IMAGE:4357504 /FEA=EST /CNT=15 /TID=Hs.26339.0 /TIER=Stack /STK=9 /UG=Hs.26339 /UG_TITLE=ESTs
238750_at	-4.9	gb:AW083576 /DB_XREF=gi:6038728 /DB_XREF=xc18g08.x1 /CLONE=IMAGE:2584670 /FEA=EST /CNT=8 /TID=Hs.218707.0 /TIER=ConsEnd /STK=2 /UG=Hs.218707 /UG_TITLE=ESTs
232914_s_at	-4.9	gb:AB046817.1 /DB_XREF=gi:10047268 /GEN=KIAA1597 /FEA=mRNA /CNT=4 /TID=Hs.92254.2 /TIER=ConsEnd /STK=0 /UG=Hs.92254 /LL=54843 /DEF=Homo sapiens mRNA for KIAA1597 protein, partial cds. /PROD=KIAA1597 protein
209687_at	-4.9	gb:U19495.1 /DB_XREF=gi:1754834 /GEN=hIRH /FEA=FLmRNA /CNT=84 /TID=Hs.237356.1 /TIER=FL+Stack /STK=27 /UG=Hs.237356 /LL=6387 /DEF=Human intercrine-alpha (hIRH) mRNA, complete cds. /PROD=intercrine-alpha /FL=gb:L36034.1 gb:U19495.1
224588_at	-4.9	gb:AA167449 /DB_XREF=gi:1745836 /DB_XREF=zp08h11.s1 /CLONE=IMAGE:595845 /FEA=mRNA /CNT=416 /TID=Hs.83623.2 /TIER=Stack /STK=59 /UG=Hs.83623 /LL=9970 /UG_GENE=NR1I3 /UG_TITLE=nuclear receptor subfamily 1, group I, member 3
233401_at	-4.9	gb:BF723605 /DB_XREF=gi:12025715 /DB_XREF=EST00041 /CLONE=HSCEST_61p1a2 /FEA=mRNA /CNT=4 /TID=Hs.301249.0 /TIER=ConsEnd /STK=0 /UG=Hs.301249 /UG_TITLE=Homo sapiens cDNA FLJ11892 fis, clone HEMBA1007281
204686_at	-4.8	gb:NM_005544.1 /DB_XREF=gi:5031804 /GEN=IRS1 /FEA=FLmRNA /CNT=46 /TID=Hs.96063.0 /TIER=FL /STK=0 /UG=Hs.96063 /LL=3667 /DEF=Homo sapiens insulin receptor substrate 1 (IRS1), mRNA. /PROD=insulin receptor substrate 1 /FL=gb:NM_005544.1
203355_s_at	-4.8	gb:NM_015310.1 /DB_XREF=gi:7662395 /GEN=KIAA0942 /FEA=FLmRNA /CNT=113 /TID=Hs.6763.0 /TIER=FL+Stack /STK=21 /UG=Hs.6763 /LL=23362 /DEF=Homo sapiens KIAA0942 protein (KIAA0942), mRNA. /PROD=KIAA0942 protein /FL=gb:AF243495.2 gb:NM_015310.1
220581_at	-4.8	gb:NM_025059.1 /DB_XREF=gi:13376594 /GEN=FLJ23305 /FEA=FLmRNA /CNT=6 /TID=Hs.287738.0 /TIER=FL /STK=0 /UG=Hs.287738 /LL=80129 /DEF=Homo sapiens hypothetical protein FLJ23305 (FLJ23305), mRNA. /PROD=hypothetical protein FLJ23305 /FL=gb:NM_025059.1
228400_at	-4.8	gb:AW025141 /DB_XREF=gi:5878671 /DB_XREF=wu94d05.x1 /CLONE=IMAGE:2527689 /FEA=EST /CNT=19 /TID=Hs.27196.0 /TIER=Stack /STK=11 /UG=Hs.27196 /UG_TITLE=ESTs
201525_at	-4.7	gb:NM_001647.1 /DB_XREF=gi:4502162 /GEN=APOD /FEA=FLmRNA /CNT=322 /TID=Hs.75736.0 /TIER=FL+Stack /STK=89 /UG=Hs.75736 /LL=347 /DEF=Homo sapiens apolipoprotein D (APOD), mRNA. /PROD=apolipoprotein D precursor /FL=gb:J02611.1 gb:NM_001647.1
207328_at	-4.7	gb:NM_001140.1 /DB_XREF=gi:4502054 /GEN=ALOX15 /FEA=FLmRNA /CNT=6 /TID=Hs.73809.0 /TIER=FL /STK=1 /UG=Hs.73809 /LL=246 /DEF=Homo sapiens arachidonate 15-lipoxygenase (ALOX15), mRNA. /PROD=arachidonate 15-lipoxygenase /FL=gb:NM_001140.1 gb:M23892.1
232231_at	-4.7	gb:AL353944.1 /DB_XREF=gi:7669984 /FEA=mRNA /CNT=13 /TID=Hs.50115.0 /TIER=ConsEnd /STK=7 /UG=Hs.50115 /UG_TITLE=Homo sapiens mRNA; cDNA DKFZp761J1112 (from clone DKFZp761J1112) /DEF=Homo sapiens mRNA; cDNA DKFZp761J1112 (from clone DKFZp761J1112).
204602_at	-4.7	gb:NM_012242.1 /DB_XREF=gi:7110718 /GEN=DKK1 /FEA=FLmRNA /CNT=108 /TID=Hs.40499.0 /TIER=FL /STK=0 /UG=Hs.40499 /LL=22943 /DEF=Homo sapiens dickkopf (Xenopus laevis) homolog 1 (DKK1), mRNA. /PROD=dickkopf (Xenopus laevis) homolog 1 /FL=gb:AF177394.1 gb:NM_012242.1 gb:AF127563.1
235392_at	-4.7	gb:BG403162 /DB_XREF=gi:13296610 /DB_XREF=602418990F1 /CLONE=IMAGE:4525798 /FEA=EST /CNT=14 /TID=Hs.43845.0 /TIER=ConsEnd /STK=0 /UG=Hs.43845 /UG_TITLE=ESTs
226622_at	-4.6	gb:AW084511 /DB_XREF=gi:6039663 /DB_XREF=wz24g12.x1 /CLONE=IMAGE:2559046 /FEA=EST /CNT=48 /TID=Hs.69321.0 /TIER=Stack /STK=18 /UG=Hs.69321 /LL=57550 /UG_GENE=KIAA1359 /UG_TITLE=KIAA1359 protein
224218_s_at	-4.6	gb:AF264784.1 /DB_XREF=gi:10644121 /FEA=FLmRNA /CNT=1 /TID=Hs.26102.1 /TIER=FL /STK=0 /UG=Hs.26102 /LL=7227 /UG_GENE=TRPS1 /DEF=Homo sapiens zinc finger protein GC79 mRNA, complete cds. /PROD=zinc finger protein GC79 /FL=gb:AF264784.1
225496_s_at	-4.6	gb:N21426 /DB_XREF=gi:1126596 /DB_XREF=yx58d01.s1 /CLONE=IMAGE:265921 /FEA=mRNA /CNT=96 /TID=Hs.92254.1 /TIER=Stack /STK=20 /UG=Hs.92254 /LL=54843 /UG_GENE=FLJ20163 /UG_TITLE=hypothetical protein FLJ20163
202833_s_at	-4.6	gb:NM_000295.1 /DB_XREF=gi:4505792 /GEN=SERPINA1 /FEA=FLmRNA /CNT=441 /TID=Hs.297681.0 /TIER=FL+Stack /STK=224 /UG=Hs.297681 /LL=5265 /DEF=Homo sapiens serine (or cysteine) proteinase inhibitor, clade A (alpha-1 antiproteinase, antitrypsin), member 1 (SERPINA1), mRNA. /PROD=serine (or cysteine) proteinase inhibitor, cladeA (alpha-1 antiproteinase, antitrypsin), member 1 /FL=gb:AF130068.1 gb:NM_00…
205239_at	-4.6	gb:NM_001657.1 /DB_XREF=gi:4502198 /GEN=AREG /FEA=FLmRNA /CNT=38 /TID=Hs.270833.0 /TIER=FL+Stack /STK=9 /UG=Hs.270833 /LL=374 /DEF=Homo sapiens amphiregulin (schwannoma-derived growth factor) (AREG), mRNA. /PROD=amphiregulin (schwannoma-derived growth factor) /FL=gb:M30704.1 gb:NM_001657.1
226408_at	-4.5	gb:AA905942 /DB_XREF=gi:3041065 /DB_XREF=oj83b12.s1 /CLONE=IMAGE:1504895 /FEA=EST /CNT=46 /TID=Hs.153053.1 /TIER=Stack /STK=29 /UG=Hs.153053 /LL=951 /UG_GENE=CD37 /UG_TITLE=CD37 antigen
238029_s_at	-4.5	gb:R15072 /DB_XREF=gi:769345 /DB_XREF=yf48a08.s1 /CLONE=IMAGE:25260 /FEA=EST /CNT=9 /TID=Hs.132554.0 /TIER=ConsEnd /STK=0 /UG=Hs.132554 /UG_TITLE=ESTs
230746_s_at	-4.5	gb:AW003173 /DB_XREF=gi:5850089 /DB_XREF=wq63e07.x1 /CLONE=IMAGE:2475972 /FEA=EST /CNT=17 /TID=Hs.25590.1 /TIER=Stack /STK=17 /UG=Hs.25590 /LL=6781 /UG_GENE=STC1 /UG_TITLE=stanniocalcin 1
203963_at	-4.5	gb:NM_001218.2 /DB_XREF=gi:9951924 /GEN=CA12 /FEA=FLmRNA /CNT=100 /TID=Hs.5338.0 /TIER=FL+Stack /STK=21 /UG=Hs.5338 /LL=771 /DEF=Homo sapiens carbonic anhydrase XII (CA12), mRNA. /PROD=carbonic anhydrase XII precursor /FL=gb:NM_001218.2 gb:AF037335.1 gb:AF051882.1
1560469_at	-4.4	gb:BC027893.1 /DB_XREF=gi:23272619 /TID=Hs2.385611.1 /CNT=3 /FEA=mRNA /TIER=ConsEnd /STK=0 /UG=Hs.385611 /UG_TITLE=Homo sapiens, clone IMAGE:5224714, mRNA /DEF=Homo sapiens, clone IMAGE:5224714, mRNA.
215867_x_at	-4.4	gb:AL050025.1 /DB_XREF=gi:4884095 /GEN=DKFZp564D066 /FEA=mRNA /CNT=2 /TID=Hs.5344.2 /TIER=ConsEnd /STK=0 /UG=Hs.5344 /LL=164 /DEF=Homo sapiens mRNA; cDNA DKFZp564D066 (from clone DKFZp564D066); partial cds. /PROD=hypothetical protein
219734_at	-4.4	gb:NM_017699.1 /DB_XREF=gi:8923170 /GEN=FLJ20174 /FEA=FLmRNA /CNT=20 /TID=Hs.114556.0 /TIER=FL /STK=0 /UG=Hs.114556 /LL=54847 /DEF=Homo sapiens hypothetical protein FLJ20174 (FLJ20174), mRNA. /PROD=hypothetical protein FLJ20174 /FL=gb:NM_017699.1
204612_at	-4.4	gb:NM_006823.1 /DB_XREF=gi:5803126 /GEN=PKIA /FEA=FLmRNA /CNT=91 /TID=Hs.75209.0 /TIER=FL+Stack /STK=22 /UG=Hs.75209 /LL=5569 /DEF=Homo sapiens protein kinase (cAMP-dependent, catalytic) inhibitor alpha (PKIA), mRNA. /PROD=protein kinase, cAMP-dependent, catalytic,inhibitor alpha /FL=gb:NM_006823.1
210663_s_at	-4.4	gb:BC000879.1 /DB_XREF=gi:12654128 /FEA=FLmRNA /CNT=4 /TID=Hs.169139.1 /TIER=FL /STK=0 /UG=Hs.169139 /LL=8942 /UG_GENE=KYNU /DEF=Homo sapiens, Similar to kynureninase (L-kynurenine hydrolase), clone MGC:5080, mRNA, complete cds. /PROD=Similar to kynureninase (L-kynureninehydrolase) /FL=gb:BC000879.1
224847_at	-4.4	gb:AW051349 /DB_XREF=gi:5913619 /DB_XREF=wy89g02.x1 /CLONE=IMAGE:2555762 /FEA=mRNA /CNT=172 /TID=Hs.180059.0 /TIER=Stack /STK=24 /UG=Hs.180059 /UG_TITLE=Homo sapiens cDNA FLJ20653 fis, clone KAT01739
214329_x_at	-4.4	gb:AW474434 /DB_XREF=gi:7044540 /DB_XREF=xs95h07.x1 /CLONE=IMAGE:2777437 /FEA=EST /CNT=11 /TID=Hs.301527.0 /TIER=Stack /STK=8 /UG=Hs.301527 /UG_TITLE=ESTs, Moderately similar to unknown (H.sapiens)
1557779_at	-4.4	gb:BC015429.1 /DB_XREF=gi:21955393 /TID=Hs2.380362.1 /CNT=3 /FEA=mRNA /TIER=ConsEnd /STK=1 /UG=Hs.380362 /UG_TITLE=Homo sapiens, clone IMAGE:4400004, mRNA /DEF=Homo sapiens, clone IMAGE:4400004, mRNA.
217858_s_at	-4.3	gb:NM_016607.1 /DB_XREF=gi:7705273 /GEN=ALEX3 /FEA=FLmRNA /CNT=193 /TID=Hs.172788.0 /TIER=FL /STK=0 /UG=Hs.172788 /LL=51566 /DEF=Homo sapiens ALEX3 protein (ALEX3), mRNA. /PROD=ALEX3 protein /FL=gb:AB039669.1 gb:NM_016607.1
210664_s_at	-4.3	gb:AF021834.1 /DB_XREF=gi:4103170 /GEN=TFPIbeta /FEA=FLmRNA /CNT=5 /TID=Hs.170279.1 /TIER=FL /STK=0 /UG=Hs.170279 /LL=7035 /DEF=Homo sapiens tissue factor pathway inhibitor beta (TFPIbeta) mRNA, complete cds. /PROD=tissue factor pathway inhibitor beta /FL=gb:AF021834.1
227084_at	-4.3	gb:AW339310 /DB_XREF=gi:6835857 /DB_XREF=xz88a09.x1 /CLONE=IMAGE:2871256 /FEA=EST /CNT=41 /TID=Hs.13522.0 /TIER=Stack /STK=21 /UG=Hs.13522 /UG_TITLE=ESTs
202481_at	-4.3	gb:NM_004753.1 /DB_XREF=gi:4759083 /GEN=SDR1 /FEA=FLmRNA /CNT=134 /TID=Hs.17144.0 /TIER=FL+Stack /STK=62 /UG=Hs.17144 /LL=9249 /DEF=Homo sapiens short-chain dehydrogenasereductase 1 (SDR1), mRNA. /PROD=short-chain dehydrogenasereductase 1 /FL=gb:BC002730.1 gb:AF061741.1 gb:NM_004753.1
212915_at	-4.3	gb:AL569804 /DB_XREF=gi:12925507 /DB_XREF=AL569804 /CLONE=CS0DI002YJ15 (3 prime) /FEA=mRNA /CNT=92 /TID=Hs.177635.0 /TIER=Stack /STK=36 /UG=Hs.177635 /LL=23024 /UG_GENE=KIAA1095 /UG_TITLE=KIAA1095 protein
224027_at	-4.3	gb:AF110384.1 /DB_XREF=gi:12002126 /GEN=CCK1 /FEA=FLmRNA /CNT=5 /TID=Hs.283090.1 /TIER=FL /STK=0 /UG=Hs.283090 /LL=56477 /DEF=Homo sapiens CCK1 protein (CCK1) mRNA, complete cds. /PROD=CCK1 protein /FL=gb:AF220210.1 gb:NM_019846.1 gb:AF110384.1
1559949_at	-4.3	gb:T56980 /DB_XREF=gi:658841 /DB_XREF=ya84a05.s2 /CLONE=IMAGE:68336 /TID=Hs2.401226.1 /CNT=4 /FEA=mRNA /TIER=ConsEnd /STK=0 /UG=Hs.401226 /UG_TITLE=Homo sapiens full length insert cDNA clone YA84A05
1556190_s_at	-4.3	gb:AK056897.1 /DB_XREF=gi:16552421 /TID=Hs2.349504.1 /CNT=9 /FEA=mRNA /TIER=ConsEnd /STK=4 /UG=Hs.349504 /UG_TITLE=Homo sapiens cDNA FLJ32335 fis, clone PROST2005604. /DEF=Homo sapiens cDNA FLJ32335 fis, clone PROST2005604.
1567997_x_at	-4.2	gb:D17262.1 /DB_XREF=gi:598883 /TID=Hs2.384932.1 /CNT=1 /FEA=mRNA /TIER=ConsEnd /STK=0 /UG=Hs.384932 /UG_TITLE=Human HepG2 3 region MboI cDNA, clone hmd5f04m3. /DEF=Human HepG2 3 region MboI cDNA, clone hmd5f04m3.
209443_at	-4.2	gb:J02639.1 /DB_XREF=gi:180549 /FEA=FLmRNA /CNT=162 /TID=Hs.76353.0 /TIER=FL+Stack /STK=66 /UG=Hs.76353 /LL=5104 /UG_GENE=SERPINA5 /UG_TITLE=serine (or cysteine) proteinase inhibitor, clade A (alpha-1 antiproteinase, antitrypsin), member 5 /DEF=Human plasma serine protease (protein C) inhibitor mRNA, complete cds. /FL=gb:U35464.1 gb:NM_000624.1 gb:J02639.1 gb:S58545.1
229800_at	-4.2	gb:AI129626 /DB_XREF=gi:3598140 /DB_XREF=qc49a04.x1 /CLONE=IMAGE:1712910 /FEA=EST /CNT=19 /TID=Hs.48713.0 /TIER=Stack /STK=18 /UG=Hs.48713 /UG_TITLE=ESTs
203542_s_at	-4.2	gb:AI690205 /DB_XREF=gi:4901499 /DB_XREF=tx33d02.x1 /CLONE=IMAGE:2271363 /FEA=FLmRNA /CNT=168 /TID=Hs.150557.0 /TIER=Stack /STK=33 /UG=Hs.150557 /LL=687 /UG_GENE=BTEB1 /UG_TITLE=basic transcription element binding protein 1 /FL=gb:D31716.1 gb:NM_001206.1
1566764_at	-4.2	gb:AL359055.1 /DB_XREF=gi:8518180 /TID=Hs2.67709.1 /CNT=1 /FEA=mRNA /TIER=ConsEnd /STK=0 /UG=Hs.67709 /UG_TITLE=Homo sapiens mRNA full length insert cDNA clone EUROIMAGE 2344436. /DEF=Homo sapiens mRNA full length insert cDNA clone EUROIMAGE 2344436.
212531_at	-4.2	gb:NM_005564.1 /DB_XREF=gi:5031852 /GEN=LCN2 /FEA=FLmRNA /CNT=166 /TID=Hs.204238.0 /TIER=FL+Stack /STK=71 /UG=Hs.204238 /LL=3934 /DEF=Homo sapiens lipocalin 2 (oncogene 24p3) (LCN2), mRNA. /PROD=lipocalin 2 (oncogene 24p3) /FL=gb:NM_005564.1
211959_at	-4.2	gb:AW007532 /DB_XREF=gi:5856310 /DB_XREF=ws52h07.x1 /CLONE=IMAGE:2500861 /FEA=mRNA /CNT=430 /TID=Hs.103391.0 /TIER=Stack /STK=15 /UG=Hs.103391 /UG_TITLE=Human insulin-like growth factor binding protein 5 (IGFBP5) mRNA
204237_at	-4.2	gb:NM_016315.1 /DB_XREF=gi:7705317 /GEN=CED-6 /FEA=FLmRNA /CNT=90 /TID=Hs.107056.0 /TIER=FL+Stack /STK=14 /UG=Hs.107056 /LL=51454 /DEF=Homo sapiens CED-6 protein (CED-6), mRNA. /PROD=CED-6 protein /FL=gb:NM_016315.1 gb:AF200715.1 gb:AF191771.1
202935_s_at	-4.1	gb:AI382146 /DB_XREF=gi:4194927 /DB_XREF=te30c10.x1 /CLONE=IMAGE:2087442 /FEA=FLmRNA /CNT=136 /TID=Hs.2316.0 /TIER=Stack /STK=13 /UG=Hs.2316 /LL=6662 /UG_GENE=SOX9 /UG_TITLE=SRY (sex determining region Y)-box 9 (campomelic dysplasia, autosomal sex-reversal) /FL=gb:NM_000346.1
214164_x_at	-4.1	gb:BF752277 /DB_XREF=gi:12078953 /DB_XREF=RC3-BN0428-201100-011-c11 /FEA=EST /CNT=13 /TID=Hs.5344.1 /TIER=Stack /STK=9 /UG=Hs.5344 /LL=164 /UG_GENE=AP1G1 /UG_TITLE=adaptor-related protein complex 1, gamma 1 subunit
239650_at	-4.1	gb:BE858593 /DB_XREF=gi:10373774 /DB_XREF=7g36e11.x1 /CLONE=IMAGE:3308588 /FEA=EST /CNT=6 /TID=Hs.156672.0 /TIER=ConsEnd /STK=4 /UG=Hs.156672 /UG_TITLE=ESTs
205399_at	-4.1	gb:NM_004734.1 /DB_XREF=gi:4758127 /GEN=DCAMKL1 /FEA=FLmRNA /CNT=49 /TID=Hs.21355.0 /TIER=FL+Stack /STK=16 /UG=Hs.21355 /LL=9201 /DEF=Homo sapiens doublecortin and CaM kinase-like 1 (DCAMKL1), mRNA. /PROD=doublecortin and CaM kinase-like 1 /FL=gb:AB002367.1 gb:NM_004734.1
227758_at	-4.1	gb:AW294092 /DB_XREF=gi:6700718 /DB_XREF=UI-H-BI2-ahg-a-06-0-UI.s1 /CLONE=IMAGE:2726674 /FEA=EST /CNT=28 /TID=Hs.21594.0 /TIER=Stack /STK=20 /UG=Hs.21594 /UG_TITLE=ESTs
204388_s_at	-4.1	gb:NM_000240.1 /DB_XREF=gi:4557734 /GEN=MAOA /FEA=FLmRNA /CNT=88 /TID=Hs.183109.0 /TIER=FL+Stack /STK=33 /UG=Hs.183109 /LL=4128 /DEF=Homo sapiens monoamine oxidase A (MAOA), nuclear gene encoding mitochondrial protein, mRNA. /PROD=monoamine oxidase A /FL=gb:M68840.1 gb:M69226.1 gb:NM_000240.1
242090_x_at	-4.1	gb:AI540246 /DB_XREF=gi:4457619 /DB_XREF=te55h11.x1 /CLONE=IMAGE:2090661 /FEA=EST /CNT=4 /TID=Hs.123349.0 /TIER=ConsEnd /STK=3 /UG=Hs.123349 /UG_TITLE=ESTs
212364_at	-4.1	gb:BF432550 /DB_XREF=gi:11444700 /DB_XREF=nac56e10.x1 /CLONE=IMAGE:3406555 /FEA=mRNA /CNT=213 /TID=Hs.121576.0 /TIER=Stack /STK=27 /UG=Hs.121576 /UG_TITLE=Homo sapiens cDNA FLJ20153 fis, clone COL08656, highly similar to AJ001381 Homo sapiens incomplete cDNA for a mutated allele
202458_at	-4	gb:NM_007173.1 /DB_XREF=gi:6005881 /GEN=SPUVE /FEA=FLmRNA /CNT=198 /TID=Hs.325820.0 /TIER=FL+Stack /STK=79 /UG=Hs.325820 /LL=11098 /DEF=Homo sapiens protease, serine, 23 (SPUVE), mRNA. /PROD=protease, serine, 23 /FL=gb:BC001278.1 gb:AF193611.1 gb:AF015287.1 gb:AL136914.1 gb:NM_007173.1
207802_at	-4	gb:NM_006061.1 /DB_XREF=gi:5174674 /GEN=SGP28 /FEA=FLmRNA /CNT=16 /TID=Hs.54431.0 /TIER=FL /STK=0 /UG=Hs.54431 /LL=10321 /DEF=Homo sapiens specific granule protein (28 kDa); cysteine-rich secretory protein-3 (SGP28), mRNA. /PROD=specific granule protein (28 kDa); cysteine-richsecretory protein-3 /FL=gb:NM_006061.1
242093_at	-4	gb:AW263497 /DB_XREF=gi:6640313 /DB_XREF=xn80a06.x1 /CLONE=IMAGE:2700754 /FEA=EST /CNT=6 /TID=Hs.97774.0 /TIER=ConsEnd /STK=3 /UG=Hs.97774 /UG_TITLE=ESTs
228796_at	-4	gb:BE645967 /DB_XREF=gi:9970278 /DB_XREF=7e79b03.x1 /CLONE=IMAGE:3288653 /FEA=EST /CNT=49 /TID=Hs.7130.1 /TIER=Stack /STK=19 /UG=Hs.7130 /LL=8902 /UG_GENE=CPNE4 /UG_TITLE=copine IV
212353_at	-4	gb:AI479175 /DB_XREF=gi:4372343 /DB_XREF=tm55c05.x1 /CLONE=IMAGE:2162024 /FEA=mRNA /CNT=183 /TID=Hs.70823.0 /TIER=Stack /STK=30 /UG=Hs.70823 /LL=23213 /UG_GENE=KIAA1077 /UG_TITLE=KIAA1077 protein
214078_at	-4	gb:AF070581.1 /DB_XREF=gi:3387953 /FEA=mRNA /CNT=31 /TID=Hs.153529.0 /TIER=Stack /STK=10 /UG=Hs.153529 /UG_TITLE=Homo sapiens clone 24540 mRNA sequence /DEF=Homo sapiens clone 24540 mRNA sequence.
215073_s_at	-4	gb:AL554245 /DB_XREF=gi:12894837 /DB_XREF=AL554245 /CLONE=CS0DI082YA02 (5 prime) /FEA=mRNA /CNT=6 /TID=Hs.288869.1 /TIER=ConsEnd /STK=0 /UG=Hs.288869 /LL=7026 /UG_GENE=NR2F2 /UG_TITLE=nuclear receptor subfamily 2, group F, member 2
201952_at	-4	gb:AA156721 /DB_XREF=gi:1728335 /DB_XREF=zl18b04.s1 /CLONE=IMAGE:502255 /FEA=FLmRNA /CNT=267 /TID=Hs.10247.0 /TIER=Stack /STK=87 /UG=Hs.10247 /LL=214 /UG_GENE=ALCAM /UG_TITLE=activated leucocyte cell adhesion molecule /FL=gb:NM_001627.1 gb:L38608.1
201243_s_at	-4	gb:NM_001677.1 /DB_XREF=gi:4502276 /GEN=ATP1B1 /FEA=FLmRNA /CNT=301 /TID=Hs.78629.0 /TIER=FL+Stack /STK=53 /UG=Hs.78629 /LL=481 /DEF=Homo sapiens ATPase, Na+K+ transporting, beta 1 polypeptide (ATP1B1), mRNA. /PROD=ATPase, Na+K+ transporting, beta 1 polypeptide /FL=gb:NM_001677.1 gb:BC000006.1
224851_at	-4	gb:AW274756 /DB_XREF=gi:6661786 /DB_XREF=xn34g01.x1 /CLONE=IMAGE:2695632 /FEA=mRNA /CNT=172 /TID=Hs.180059.0 /TIER=Stack /STK=36 /UG=Hs.180059 /UG_TITLE=Homo sapiens cDNA FLJ20653 fis, clone KAT01739
231218_at	-3.9	gb:AI830471 /DB_XREF=gi:5451142 /DB_XREF=wh51e11.x1 /CLONE=IMAGE:2384300 /FEA=EST /CNT=8 /TID=Hs.19949.1 /TIER=Stack /STK=8 /UG=Hs.19949 /LL=841 /UG_GENE=CASP8 /UG_TITLE=caspase 8, apoptosis-related cysteine protease
202688_at	-3.9	gb:NM_003810.1 /DB_XREF=gi:4507592 /GEN=TNFSF10 /FEA=FLmRNA /CNT=148 /TID=Hs.83429.0 /TIER=FL /STK=0 /UG=Hs.83429 /LL=8743 /DEF=Homo sapiens tumor necrosis factor (ligand) superfamily, member 10 (TNFSF10), mRNA. /PROD=tumor necrosis factor (ligand) superfamily,member 10 /FL=gb:NM_003810.1 gb:U57059.1 gb:U37518.1
222847_s_at	-3.9	gb:AI378406 /DB_XREF=gi:4188259 /DB_XREF=tc78g03.x1 /CLONE=IMAGE:2070772 /FEA=FLmRNA /CNT=47 /TID=Hs.18878.0 /TIER=Stack /STK=17 /UG=Hs.18878 /LL=63900 /UG_GENE=FLJ21620 /UG_TITLE=hypothetical protein FLJ21620 /FL=gb:NM_022073.1
227550_at	-3.9	gb:AW242720 /DB_XREF=gi:6576565 /DB_XREF=xm90c07.x1 /CLONE=IMAGE:2691468 /FEA=mRNA /CNT=30 /TID=Hs.94694.0 /TIER=Stack /STK=15 /UG=Hs.94694 /UG_TITLE=Homo sapiens cDNA FLJ10561 fis, clone NT2RP2002672
214719_at	-3.9	gb:AK026720.1 /DB_XREF=gi:10439638 /FEA=mRNA /CNT=79 /TID=Hs.117167.0 /TIER=ConsEnd /STK=0 /UG=Hs.117167 /UG_TITLE=Homo sapiens cDNA: FLJ23067 fis, clone LNG04993 /DEF=Homo sapiens cDNA: FLJ23067 fis, clone LNG04993.
234529_at	-3.9	gb:AF223389.1 /DB_XREF=gi:11066459 /FEA=mRNA /CNT=1 /TID=Hs.306215.0 /TIER=ConsEnd /STK=1 /UG=Hs.306215 /LL=64002 /UG_GENE=PCGEM1 /UG_TITLE=prostate-specific non-coding gene /DEF=Homo sapiens PCGEM1 gene, non-coding mRNA.
232598_at	-3.9	gb:AL133633.1 /DB_XREF=gi:6599278 /GEN=DKFZp434E2118 /FEA=mRNA /CNT=6 /TID=Hs.131779.0 /TIER=ConsEnd /STK=0 /UG=Hs.131779 /DEF=Homo sapiens mRNA; cDNA DKFZp434E2118 (from clone DKFZp434E2118); partial cds. /PROD=hypothetical protein
230030_at	-3.9	gb:AI767756 /DB_XREF=gi:5234265 /DB_XREF=wh39d09.x1 /CLONE=IMAGE:2383121 /FEA=EST /CNT=14 /TID=Hs.82302.0 /TIER=Stack /STK=12 /UG=Hs.82302 /UG_TITLE=ESTs
201666_at	-3.9	gb:NM_003254.1 /DB_XREF=gi:4507508 /GEN=TIMP1 /FEA=FLmRNA /CNT=282 /TID=Hs.5831.0 /TIER=FL+Stack /STK=220 /UG=Hs.5831 /LL=7076 /DEF=Homo sapiens tissue inhibitor of metalloproteinase 1 (erythroid potentiating activity, collagenase inhibitor) (TIMP1), mRNA. /PROD=tissue inhibitor of metalloproteinase 1precursor /FL=gb:NM_003254.1 gb:BC000866.1 gb:M12670.1 gb:M59906.1
204105_s_at	-3.9	gb:NM_005010.1 /DB_XREF=gi:4826863 /GEN=NRCAM /FEA=FLmRNA /CNT=98 /TID=Hs.7912.0 /TIER=FL+Stack /STK=21 /UG=Hs.7912 /LL=4897 /DEF=Homo sapiens neuronal cell adhesion molecule (NRCAM), mRNA. /PROD=neuronal cell adhesion molecule /FL=gb:AB002341.1 gb:NM_005010.1
225491_at	-3.9	gb:AL157452.1 /DB_XREF=gi:7018467 /FEA=mRNA /CNT=124 /TID=Hs.4774.0 /TIER=Stack /STK=44 /UG=Hs.4774 /UG_TITLE=Homo sapiens mRNA; cDNA DKFZp761C1712 (from clone DKFZp761C1712) /DEF=Homo sapiens mRNA; cDNA DKFZp761C1712 (from clone DKFZp761C1712).
234389_x_at	-3.9	gb:AF017336 /DB_XREF=gi:2708515 /FEA=DNA_2 /CNT=1 /TID=Hs.248064.0 /TIER=ConsEnd /STK=0 /UG=Hs.248064 /UG_TITLE=Homo sapiens genomic clone X17P1-68 encoding RNA which may be differentially expressed in individuals with neuropsychiatric diseases /DEF=Homo sapiens genomic clone X17P1-68 encoding RNA which may be differentially expressed in individuals with neuropsychiatric diseases
1559036_at	-3.8	gb:AL041078 /DB_XREF=gi:5935348 /DB_XREF=DKFZp434B1816_r1 /CLONE=DKFZp434B1816 /TID=Hs2.150833.1 /CNT=8 /FEA=mRNA /TIER=ConsEnd /STK=0 /UG=Hs.150833 /UG_TITLE=Homo sapiens cDNA FLJ30050 fis, clone ADRGL1000038.
212298_at	-3.8	gb:BE620457 /DB_XREF=gi:9891395 /DB_XREF=601483690F1 /CLONE=IMAGE:3886055 /FEA=FLmRNA /CNT=199 /TID=Hs.69285.2 /TIER=Stack /STK=20 /UG=Hs.69285 /LL=8829 /UG_GENE=NRP1 /UG_TITLE=neuropilin 1 /FL=gb:AF016050.1 gb:NM_003873.1 gb:AF018956.1
233576_at	-3.8	gb:AL137605.1 /DB_XREF=gi:6808352 /GEN=DKFZp434G1411 /FEA=mRNA /CNT=3 /TID=Hs.97369.0 /TIER=ConsEnd /STK=2 /UG=Hs.97369 /LL=54511 /DEF=Homo sapiens mRNA; cDNA DKFZp434G1411 (from clone DKFZp434G1411); partial cds. /PROD=hypothetical protein
239847_at	-3.8	gb:AA631103 /DB_XREF=gi:2553714 /DB_XREF=nq77g08.s1 /CLONE=IMAGE:1158398 /FEA=EST /CNT=4 /TID=Hs.105791.0 /TIER=ConsEnd /STK=4 /UG=Hs.105791 /UG_TITLE=ESTs
209120_at	-3.8	gb:AL037401 /DB_XREF=gi:5406798 /DB_XREF=DKFZp564K1671_s1 /CLONE=DKFZp564K1671 /FEA=FLmRNA /CNT=154 /TID=Hs.288869.0 /TIER=Stack /STK=28 /UG=Hs.288869 /LL=7026 /UG_GENE=NR2F2 /UG_TITLE=nuclear receptor subfamily 2, group F, member 2 /FL=gb:M64497.1
1553180_at	-3.8	gb:NM_133638.1 /DB_XREF=gi:19525736 /GEN=ADAMTS19 /TID=Hs2.353114.1 /CNT=9 /FEA=FLmRNA /TIER=ConsEnd /STK=0 /LL=171019 /UG=Hs.353114 /DEF=Homo sapiens a disintegrin-like and metalloprotease (reprolysin type) with thrombospondin type 1 motif, 19 (ADAMTS19), mRNA. /PROD=a disintegrin-like and metalloprotease(reprolysin type) with thrombospondin type 1 motif, 19preproprotein /FL=gb:NM_133638.1
204646_at	-3.8	gb:NM_000110.2 /DB_XREF=gi:4557874 /GEN=DPYD /FEA=FLmRNA /CNT=54 /TID=Hs.1602.0 /TIER=FL+Stack /STK=13 /UG=Hs.1602 /LL=1806 /DEF=Homo sapiens dihydropyrimidine dehydrogenase (DPYD), mRNA. /PROD=dihydropyrimidine dehydrogenase /FL=gb:AB003063.1 gb:U09178.1 gb:NM_000110.2 gb:U20938.1
201506_at	-3.8	gb:NM_000358.1 /DB_XREF=gi:4507466 /GEN=TGFBI /FEA=FLmRNA /CNT=491 /TID=Hs.118787.0 /TIER=FL+Stack /STK=253 /UG=Hs.118787 /LL=7045 /DEF=Homo sapiens transforming growth factor, beta-induced, 68kD (TGFBI), mRNA. /PROD=transforming growth factor, beta-induced, 68kD /FL=gb:NM_000358.1 gb:M77349.1 gb:BC000097.1 gb:BC004972.1
218704_at	-3.8	gb:NM_017763.1 /DB_XREF=gi:8923298 /GEN=FLJ20315 /FEA=FLmRNA /CNT=76 /TID=Hs.18457.0 /TIER=FL+Stack /STK=38 /UG=Hs.18457 /LL=54894 /DEF=Homo sapiens hypothetical protein FLJ20315 (FLJ20315), mRNA. /PROD=hypothetical protein FLJ20315 /FL=gb:NM_017763.1
205696_s_at	-3.8	gb:NM_005264.1 /DB_XREF=gi:4885268 /GEN=GFRA1 /FEA=FLmRNA /CNT=26 /TID=Hs.105445.0 /TIER=FL /STK=1 /UG=Hs.105445 /LL=2674 /DEF=Homo sapiens GDNF family receptor alpha 1 (GFRA1), mRNA. /PROD=GDNF family receptor alpha 1 /FL=gb:U97144.1 gb:AF038421.1 gb:NM_005264.1 gb:AF042080.1
225895_at	-3.8	gb:AI634580 /DB_XREF=gi:4685910 /DB_XREF=tz30b04.x1 /CLONE=IMAGE:2290063 /FEA=mRNA /CNT=95 /TID=Hs.31412.0 /TIER=Stack /STK=38 /UG=Hs.31412 /UG_TITLE=Homo sapiens cDNA FLJ11422 fis, clone HEMBA1001008
222444_at	-3.8	gb:AL121883 /DB_XREF=gi:8218108 /FEA=FLmRNA /CNT=193 /TID=Hs.172788.0 /TIER=Stack /STK=33 /UG=Hs.172788 /LL=51566 /UG_GENE=ALEX3 /UG_TITLE=ALEX3 protein /DEF=Human DNA sequence from clone RP4-545K15 on chromosome Xq21.33-22.3. Contains the gene for a novel protein similar to KIAA0512, the gene ALEX3 for a protein similar to KIAA0512 and KIAA0443, ESTs, STSs and GSSs /FL=gb:AB039669.1 gb:NM_016607…
218976_at	-3.8	gb:NM_021800.1 /DB_XREF=gi:11141870 /GEN=JDP1 /FEA=FLmRNA /CNT=95 /TID=Hs.260720.0 /TIER=FL+Stack /STK=25 /UG=Hs.260720 /LL=56521 /DEF=Homo sapiens J domain containing protein 1 (JDP1), mRNA. /PROD=J domain containing protein 1 /FL=gb:NM_021800.1 gb:AF176012.1
219250_s_at	-3.8	gb:NM_013281.1 /DB_XREF=gi:7019382 /GEN=FLRT3 /FEA=FLmRNA /CNT=56 /TID=Hs.41296.0 /TIER=FL+Stack /STK=17 /UG=Hs.41296 /LL=23767 /DEF=Homo sapiens fibronectin leucine rich transmembrane protein 3 (FLRT3), mRNA. /PROD=fibronectin leucine rich transmembrane protein3 /FL=gb:AF169677.1 gb:NM_013281.1
223721_s_at	-3.8	gb:AF176013.1 /DB_XREF=gi:5815354 /GEN=JDP1 /FEA=FLmRNA /CNT=15 /TID=Hs.260720.1 /TIER=FL /STK=5 /UG=Hs.260720 /LL=56521 /DEF=Homo sapiens J domain containing protein 1 isoform b (JDP1) mRNA, complete cds. /PROD=J domain containing protein 1 isoform b /FL=gb:AF176013.1
241224_x_at	-3.8	gb:AA770014 /DB_XREF=gi:2821252 /DB_XREF=ah81h02.s1 /CLONE=1322067 /FEA=EST /CNT=4 /TID=Hs.192371.0 /TIER=ConsEnd /STK=4 /UG=Hs.192371 /UG_TITLE=ESTs
229150_at	-3.8	gb:AI810764 /DB_XREF=gi:5397330 /DB_XREF=tu04c11.x1 /CLONE=IMAGE:2250068 /FEA=EST /CNT=25 /TID=Hs.102406.0 /TIER=Stack /STK=19 /UG=Hs.102406 /UG_TITLE=ESTs
231738_at	-3.7	gb:NM_018940.1 /DB_XREF=gi:11036655 /GEN=PCDHB7 /FEA=FLmRNA /CNT=7 /TID=Hs.203830.0 /TIER=FL /STK=3 /UG=Hs.203830 /LL=56129 /DEF=Homo sapiens protocadherin beta 7 (PCDHB7), mRNA. /PROD=protocadherin beta 7 /FL=gb:NM_018940.1 gb:AF152500.1
202936_s_at	-3.7	gb:NM_000346.1 /DB_XREF=gi:4557852 /GEN=SOX9 /FEA=FLmRNA /CNT=136 /TID=Hs.2316.0 /TIER=FL+Stack /STK=39 /UG=Hs.2316 /LL=6662 /DEF=Homo sapiens SRY (sex determining region Y)-box 9 (campomelic dysplasia, autosomal sex-reversal) (SOX9), mRNA. /PROD=transcription factor SOX9 /FL=gb:NM_000346.1
235278_at	-3.7	gb:BF032500 /DB_XREF=gi:10740212 /DB_XREF=601453326F1 /CLONE=IMAGE:3856854 /FEA=EST /CNT=12 /TID=Hs.136585.0 /TIER=ConsEnd /STK=0 /UG=Hs.136585 /UG_TITLE=ESTs
230351_at	-3.7	gb:AW070248 /DB_XREF=gi:6025246 /DB_XREF=xa09f10.x1 /CLONE=IMAGE:2567851 /FEA=EST /CNT=12 /TID=Hs.46814.0 /TIER=Stack /STK=11 /UG=Hs.46814 /UG_TITLE=ESTs
205549_at	-3.7	gb:NM_006198.1 /DB_XREF=gi:5453857 /GEN=PCP4 /FEA=FLmRNA /CNT=53 /TID=Hs.80296.0 /TIER=FL+Stack /STK=38 /UG=Hs.80296 /LL=5121 /DEF=Homo sapiens Purkinje cell protein 4 (PCP4), mRNA. /PROD=Purkinje cell protein 4 /FL=gb:U52969.1 gb:NM_006198.1
205110_s_at	-3.7	gb:NM_004114.1 /DB_XREF=gi:4758365 /GEN=FGF13 /FEA=FLmRNA /CNT=55 /TID=Hs.6540.0 /TIER=FL+Stack /STK=30 /UG=Hs.6540 /LL=2258 /DEF=Homo sapiens fibroblast growth factor 13 (FGF13), mRNA. /PROD=fibroblast growth factor 13 /FL=gb:AF100143.1 gb:NM_004114.1 gb:U66198.1
204235_s_at	-3.7	gb:AF200715.1 /DB_XREF=gi:6409467 /FEA=FLmRNA /CNT=90 /TID=Hs.107056.0 /TIER=FL+Stack /STK=21 /UG=Hs.107056 /LL=51454 /UG_GENE=CED-6 /DEF=Homo sapiens PTB domain adaptor protein CED-6 mRNA, complete cds. /PROD=PTB domain adaptor protein CED-6 /FL=gb:NM_016315.1 gb:AF200715.1 gb:AF191771.1
201825_s_at	-3.7	gb:AL572542 /DB_XREF=gi:12930912 /DB_XREF=AL572542 /CLONE=CS0DI008YC09 (3 prime) /FEA=FLmRNA /CNT=244 /TID=Hs.238126.0 /TIER=Stack /STK=69 /UG=Hs.238126 /LL=51097 /UG_GENE=LOC51097 /UG_TITLE=CGI-49 protein /FL=gb:NM_016002.1 gb:AF151807.1
209014_at	-3.7	gb:AF217963.1 /DB_XREF=gi:9963809 /FEA=FLmRNA /CNT=221 /TID=Hs.177556.0 /TIER=FL+Stack /STK=127 /UG=Hs.177556 /LL=9500 /UG_GENE=MAGED1 /DEF=Homo sapiens NRAGE mRNA, complete cds. /PROD=NRAGE /FL=gb:NM_006986.1 gb:AF132205.1 gb:AF124440.1 gb:AF217963.1
212526_at	-3.7	gb:AK002207.1 /DB_XREF=gi:7023938 /FEA=mRNA /CNT=124 /TID=Hs.118087.1 /TIER=Stack /STK=12 /UG=Hs.118087 /LL=23111 /UG_GENE=KIAA0610 /UG_TITLE=KIAA0610 protein /DEF=Homo sapiens cDNA FLJ11345 fis, clone PLACE1010877, highly similar to Homo sapiens mRNA for KIAA0610 protein.
237160_at	-3.6	gb:AA724565 /DB_XREF=gi:2742272 /DB_XREF=ai01a07.s1 /CLONE=IMAGE:1327284 /FEA=EST /CNT=6 /TID=Hs.129284.0 /TIER=ConsEnd /STK=5 /UG=Hs.129284 /UG_TITLE=ESTs
212344_at	-3.6	gb:AW043713 /DB_XREF=gi:5904242 /DB_XREF=wy80e01.x1 /CLONE=IMAGE:2554872 /FEA=mRNA /CNT=183 /TID=Hs.70823.0 /TIER=Stack /STK=11 /UG=Hs.70823 /LL=23213 /UG_GENE=KIAA1077 /UG_TITLE=KIAA1077 protein
212614_at	-3.6	gb:BG285011 /DB_XREF=gi:13036541 /DB_XREF=602409278F1 /CLONE=IMAGE:4538275 /FEA=mRNA /CNT=108 /TID=Hs.12702.0 /TIER=Stack /STK=42 /UG=Hs.12702 /UG_TITLE=Homo sapiens mRNA; cDNA DKFZp586N012 (from clone DKFZp586N012)
240060_at	-3.6	gb:AW025020 /DB_XREF=gi:5878550 /DB_XREF=wu93b02.x1 /CLONE=IMAGE:2527563 /FEA=EST /CNT=4 /TID=Hs.17946.0 /TIER=ConsEnd /STK=4 /UG=Hs.17946 /UG_TITLE=ESTs, Weakly similar to ALU1_HUMAN ALU SUBFAMILY J SEQUENCE CONTAMINATION WARNING ENTRY (H.sapiens)
210662_at	-3.6	gb:BC000879.1 /DB_XREF=gi:12654128 /FEA=FLmRNA /CNT=4 /TID=Hs.169139.1 /TIER=FL /STK=0 /UG=Hs.169139 /LL=8942 /UG_GENE=KYNU /DEF=Homo sapiens, Similar to kynureninase (L-kynurenine hydrolase), clone MGC:5080, mRNA, complete cds. /PROD=Similar to kynureninase (L-kynureninehydrolase) /FL=gb:BC000879.1
206070_s_at	-3.6	gb:AF213459.1 /DB_XREF=gi:12003434 /GEN=EPHA3 /FEA=FLmRNA /CNT=20 /TID=Hs.123642.0 /TIER=FL /STK=0 /UG=Hs.123642 /LL=2042 /DEF=Homo sapiens ephrin receptor EPHA3 complete form (EPHA3) mRNA, complete cds. /PROD=ephrin receptor EPHA3 complete form /FL=gb:NM_005233.1 gb:M83941.1 gb:AF213459.1
222853_at	-3.6	gb:N71923 /DB_XREF=gi:1228635 /DB_XREF=yz36g02.s1 /CLONE=IMAGE:285170 /FEA=FLmRNA /CNT=56 /TID=Hs.41296.0 /TIER=Stack /STK=11 /UG=Hs.41296 /LL=23767 /UG_GENE=FLRT3 /UG_TITLE=fibronectin leucine rich transmembrane protein 3 /FL=gb:AF169677.1 gb:NM_013281.1
203453_at	-3.6	gb:NM_001038.1 /DB_XREF=gi:4506814 /GEN=SCNN1A /FEA=FLmRNA /CNT=113 /TID=Hs.2794.0 /TIER=FL+Stack /STK=36 /UG=Hs.2794 /LL=6337 /DEF=Homo sapiens sodium channel, nonvoltage-gated 1 alpha (SCNN1A), mRNA. /PROD=sodium channel, nonvoltage-gated 1 alpha /FL=gb:NM_001038.1
1570153_at	-3.6	gb:BC013944.1 /DB_XREF=gi:15530297 /TID=Hs2.207493.1 /CNT=2 /FEA=mRNA /TIER=ConsEnd /STK=0 /UG=Hs.207493 /UG_TITLE=Homo sapiens, Similar to myosin, heavy polypeptide 7, cardiac muscle, beta, clone IMAGE:4064393, mRNA /DEF=Homo sapiens, Similar to myosin, heavy polypeptide 7, cardiac muscle, beta, clone IMAGE:4064393, mRNA.
218960_at	-3.6	gb:NM_016425.1 /DB_XREF=gi:7705976 /GEN=TMPRSS4 /FEA=FLmRNA /CNT=75 /TID=Hs.63325.0 /TIER=FL+Stack /STK=29 /UG=Hs.63325 /LL=56649 /DEF=Homo sapiens transmembrane protease, serine 4 (TMPRSS4), mRNA. /PROD=transmembrane protease, serine 4 /FL=gb:NM_016425.1 gb:AF216312.1 gb:AF179224.1
203570_at	-3.6	gb:NM_005576.1 /DB_XREF=gi:5031882 /GEN=LOXL1 /FEA=FLmRNA /CNT=121 /TID=Hs.65436.0 /TIER=FL+Stack /STK=50 /UG=Hs.65436 /LL=4016 /DEF=Homo sapiens lysyl oxidase-like 1 (LOXL1), mRNA. /PROD=lysyl oxidase-like 1 /FL=gb:L21186.1 gb:NM_005576.1
204698_at	-3.6	gb:NM_002201.2 /DB_XREF=gi:6857799 /GEN=ISG20 /FEA=FLmRNA /CNT=51 /TID=Hs.183487.0 /TIER=FL+Stack /STK=21 /UG=Hs.183487 /LL=3669 /DEF=Homo sapiens interferon stimulated gene (20kD) (ISG20), mRNA. /PROD=interferon stimulated gene (20kD) /FL=gb:U88964.1 gb:NM_002201.2
226279_at	-3.5	gb:AW471145 /DB_XREF=gi:7041251 /DB_XREF=xu08c06.x1 /CLONE=IMAGE:2799562 /FEA=EST /CNT=57 /TID=Hs.25338.0 /TIER=Stack /STK=33 /UG=Hs.25338 /UG_TITLE=ESTs
208998_at	-3.5	gb:U94592.1 /DB_XREF=gi:2052354 /GEN=UCPH /FEA=FLmRNA /CNT=226 /TID=Hs.80658.0 /TIER=FL /STK=1 /UG=Hs.80658 /LL=7351 /DEF=Human uncoupling protein homolog (UCPH) mRNA, complete cds. /PROD=uncoupling protein homolog /FL=gb:U76367.1 gb:U82819.1 gb:U94592.1 gb:NM_003355.2
228058_at	-3.5	gb:AI559190 /DB_XREF=gi:4509395 /DB_XREF=tq42g08.x1 /CLONE=IMAGE:2211518 /FEA=EST /CNT=21 /TID=Hs.105887.0 /TIER=Stack /STK=14 /UG=Hs.105887 /UG_TITLE=ESTs, Weakly similar to Homolog of rat Zymogen granule membrane protein (H.sapiens)
237086_at	-3.5	gb:AI693336 /DB_XREF=gi:4970676 /DB_XREF=wd91d09.x1 /CLONE=IMAGE:2338961 /FEA=EST /CNT=7 /TID=Hs.163484.0 /TIER=ConsEnd /STK=6 /UG=Hs.163484 /UG_TITLE=ESTs
205066_s_at	-3.5	gb:NM_006208.1 /DB_XREF=gi:13324676 /GEN=ENPP1 /FEA=FLmRNA /CNT=74 /TID=Hs.11951.0 /TIER=FL /STK=2 /UG=Hs.11951 /LL=5167 /DEF=Homo sapiens ectonucleotide pyrophosphatasephosphodiesterase 1 (ENPP1), mRNA. /PROD=ectonucleotide pyrophosphatasephosphodiesterase1 /FL=gb:NM_006208.1 gb:M57736.1
210916_s_at	-3.5	gb:AF098641.1 /DB_XREF=gi:3832517 /GEN=CD44 /FEA=FLmRNA /CNT=2 /TID=Hs.306278.0 /TIER=FL /STK=0 /UG=Hs.306278 /DEF=Homo sapiens CD44 isoform RC (CD44) mRNA, complete cds. /PROD=CD44 isoform RC /FL=gb:AF098641.1
209602_s_at	-3.5	gb:AI796169 /DB_XREF=gi:5361632 /DB_XREF=wh43d10.x1 /CLONE=IMAGE:2383507 /FEA=FLmRNA /CNT=105 /TID=Hs.169946.0 /TIER=Stack /STK=13 /UG=Hs.169946 /LL=2625 /UG_GENE=GATA3 /UG_TITLE=GATA-binding protein 3 /FL=gb:NM_002051.1 gb:M69106.1 gb:BC003070.1
243704_at	-3.5	gb:AI696621 /DB_XREF=gi:4984521 /DB_XREF=tx68f02.x1 /CLONE=IMAGE:2274747 /FEA=EST /CNT=8 /TID=Hs.98715.0 /TIER=ConsEnd /STK=0 /UG=Hs.98715 /UG_TITLE=ESTs
203556_at	-3.4	gb:NM_014943.1 /DB_XREF=gi:7662341 /GEN=KIAA0854 /FEA=FLmRNA /CNT=90 /TID=Hs.30209.0 /TIER=FL+Stack /STK=45 /UG=Hs.30209 /LL=22882 /DEF=Homo sapiens KIAA0854 protein (KIAA0854), mRNA. /PROD=KIAA0854 protein /FL=gb:NM_014943.1 gb:AB020661.1
213174_at	-3.4	gb:BE675549 /DB_XREF=gi:10036090 /DB_XREF=7f23c07.x1 /CLONE=IMAGE:3295500 /FEA=mRNA /CNT=84 /TID=Hs.79170.0 /TIER=Stack /STK=8 /UG=Hs.79170 /LL=23508 /UG_GENE=KIAA0227 /UG_TITLE=KIAA0227 protein
203815_at	-3.4	gb:NM_000853.1 /DB_XREF=gi:4504184 /GEN=GSTT1 /FEA=FLmRNA /CNT=98 /TID=Hs.77490.0 /TIER=FL+Stack /STK=45 /UG=Hs.77490 /LL=2952 /DEF=Homo sapiens glutathione S-transferase theta 1 (GSTT1), mRNA. /PROD=glutathione S-transferase theta 1 /FL=gb:NM_000853.1
1564194_a_at	-3.4	gb:AK091846.1 /DB_XREF=gi:21750314 /TID=Hs2.207465.2 /CNT=1 /FEA=mRNA /TIER=ConsEnd /STK=0 /LL=219995 /UG_GENE=MGC35295 /UG=Hs.207465 /UG_TITLE=hypothetical protein MGC35295 /DEF=Homo sapiens cDNA FLJ34527 fis, clone HLUNG2007931.
216687_x_at	-3.4	gb:U06641.1 /DB_XREF=gi:458398 /FEA=mRNA /CNT=1 /TID=Hs.150207.1 /TIER=ConsEnd /STK=0 /UG=Hs.150207 /LL=7366 /UG_GENE=UGT2B15 /DEF=Human UDP glucuronosyltransferase mRNA, partial cds. /PROD=UDP glucuronosyltransferase
227279_at	-3.4	gb:AA847654 /DB_XREF=gi:2934172 /DB_XREF=oe49e05.s1 /CLONE=IMAGE:1414976 /FEA=EST /CNT=40 /TID=Hs.39122.0 /TIER=Stack /STK=17 /UG=Hs.39122 /UG_TITLE=ESTs, Weakly similar to CENB MOUSE MAJOR CENTROMERE AUTOANTIGEN B (M.musculus)
239463_at	-3.4	gb:AA969163 /DB_XREF=gi:3144343 /DB_XREF=op50e11.s1 /CLONE=IMAGE:1580300 /FEA=EST /CNT=5 /TID=Hs.72200.0 /TIER=ConsEnd /STK=4 /UG=Hs.72200 /UG_TITLE=ESTs
202575_at	-3.4	gb:NM_001878.2 /DB_XREF=gi:6382069 /GEN=CRABP2 /FEA=FLmRNA /CNT=300 /TID=Hs.183650.0 /TIER=FL+Stack /STK=115 /UG=Hs.183650 /LL=1382 /DEF=Homo sapiens cellular retinoic acid-binding protein 2 (CRABP2), mRNA. /PROD=cellular retinoic acid-binding protein 2 /FL=gb:BC001109.1 gb:NM_001878.2 gb:M68867.1
1558996_at	-3.4	gb:AA654769 /DB_XREF=gi:2590923 /DB_XREF=nt73f02.s1 /CLONE=IMAGE:1204155 /TID=Hs2.303428.1 /CNT=9 /FEA=mRNA /TIER=ConsEnd /STK=0 /UG=Hs.303428 /UG_TITLE=Homo sapiens cDNA FLJ14832 fis, clone OVARC1001169.
228752_at	-3.4	gb:N57931 /DB_XREF=gi:1201821 /DB_XREF=yv61e08.s1 /CLONE=IMAGE:247238 /FEA=mRNA /CNT=18 /TID=Hs.288512.0 /TIER=Stack /STK=11 /UG=Hs.288512 /UG_TITLE=Homo sapiens cDNA FLJ11632 fis, clone HEMBA1004272
203304_at	-3.4	gb:NM_012342.1 /DB_XREF=gi:6912533 /GEN=NMA /FEA=FLmRNA /CNT=150 /TID=Hs.78776.0 /TIER=FL+Stack /STK=41 /UG=Hs.78776 /LL=25805 /DEF=Homo sapiens putative transmembrane protein (NMA), mRNA. /PROD=putative transmembrane protein /FL=gb:NM_012342.1 gb:U23070.1
236835_at	-3.4	gb:AI654093 /DB_XREF=gi:4738072 /DB_XREF=ty61f08.x1 /CLONE=IMAGE:2283591 /FEA=EST /CNT=5 /TID=Hs.43397.0 /TIER=ConsEnd /STK=5 /UG=Hs.43397 /UG_TITLE=ESTs
217538_at	-3.4	gb:BF347113 /DB_XREF=gi:11294708 /DB_XREF=602020879F1 /CLONE=IMAGE:4156602 /FEA=EST /CNT=11 /TID=Hs.273138.0 /TIER=ConsEnd /STK=2 /UG=Hs.273138 /UG_TITLE=ESTs
210002_at	-3.3	gb:D87811.1 /DB_XREF=gi:2506075 /FEA=FLmRNA /CNT=36 /TID=Hs.50924.0 /TIER=FL /STK=7 /UG=Hs.50924 /LL=2627 /UG_GENE=GATA6 /DEF=Homo sapiens mRNA for GATA-6, complete cds. /PROD=GATA-6 /FL=gb:U66075.1 gb:NM_005257.1 gb:D87811.1
212063_at	-3.3	gb:BE903880 /DB_XREF=gi:10395551 /DB_XREF=601494678F1 /CLONE=IMAGE:3896970 /FEA=EST /CNT=245 /TID=Hs.323950.2 /TIER=Stack /STK=104 /UG=Hs.323950 /LL=7552 /UG_GENE=ZNF6 /UG_TITLE=zinc finger protein 6 (CMPX1)
223204_at	-3.3	gb:AF260333.1 /DB_XREF=gi:12005903 /FEA=FLmRNA /CNT=137 /TID=Hs.21941.0 /TIER=FL+Stack /STK=50 /UG=Hs.21941 /DEF=Homo sapiens AD036 mRNA, complete cds. /PROD=AD036 /FL=gb:AF260333.1
204389_at	-3.3	gb:NM_000240.1 /DB_XREF=gi:4557734 /GEN=MAOA /FEA=FLmRNA /CNT=88 /TID=Hs.183109.0 /TIER=FL+Stack /STK=33 /UG=Hs.183109 /LL=4128 /DEF=Homo sapiens monoamine oxidase A (MAOA), nuclear gene encoding mitochondrial protein, mRNA. /PROD=monoamine oxidase A /FL=gb:M68840.1 gb:M69226.1 gb:NM_000240.1
214053_at	-3.3	gb:AW772192 /DB_XREF=gi:7704256 /DB_XREF=hn69f02.x1 /CLONE=IMAGE:3033147 /FEA=mRNA /CNT=36 /TID=Hs.7888.0 /TIER=Stack /STK=17 /UG=Hs.7888 /UG_TITLE=Homo sapiens clone 23736 mRNA sequence
1552767_a_at	-3.3	gb:NM_147174.2 /DB_XREF=gi:27597081 /GEN=HS6ST2 /TID=Hs2.82302.2 /CNT=9 /FEA=FLmRNA /TIER=FL /STK=2 /LL=90161 /UG=Hs.82302 /DEF=Homo sapiens heparan sulfate 6-O-sulfotransferase 2 (HS6ST2), mRNA. /PROD=heparan sulfate 6-O-sulfotransferase 2 /FL=gb:NM_147174.2
218211_s_at	-3.3	gb:NM_024101.1 /DB_XREF=gi:13129107 /GEN=MGC2771 /FEA=FLmRNA /CNT=148 /TID=Hs.321130.0 /TIER=FL+Stack /STK=78 /UG=Hs.321130 /LL=79083 /DEF=Homo sapiens hypothetical protein MGC2771 (MGC2771), mRNA. /PROD=hypothetical protein MGC2771 /FL=gb:BC001653.1 gb:NM_024101.1
203404_at	-3.3	gb:NM_014782.1 /DB_XREF=gi:7662161 /GEN=KIAA0512 /FEA=FLmRNA /CNT=95 /TID=Hs.48924.0 /TIER=FL /STK=3 /UG=Hs.48924 /LL=9823 /DEF=Homo sapiens KIAA0512 gene product (KIAA0512), mRNA. /PROD=KIAA0512 gene product /FL=gb:NM_014782.1 gb:AB011084.1
224837_at	-3.3	gb:AW080845 /DB_XREF=gi:6035997 /DB_XREF=xc38c08.x1 /CLONE=IMAGE:2586542 /FEA=mRNA /CNT=137 /TID=Hs.108327.1 /TIER=Stack /STK=11 /UG=Hs.108327 /LL=1642 /UG_GENE=DDB1 /UG_TITLE=damage-specific DNA binding protein 1 (127kD)
222651_s_at	-3.3	gb:BF701166 /DB_XREF=gi:11986574 /DB_XREF=602128236F1 /CLONE=IMAGE:4285089 /FEA=FLmRNA /CNT=109 /TID=Hs.26102.0 /TIER=Stack /STK=17 /UG=Hs.26102 /LL=7227 /UG_GENE=TRPS1 /UG_TITLE=trichorhinophalangeal syndrome I /FL=gb:AF183810.1 gb:NM_014112.1
204254_s_at	-3.2	gb:NM_000376.1 /DB_XREF=gi:4507882 /GEN=VDR /FEA=FLmRNA /CNT=94 /TID=Hs.2062.0 /TIER=FL+Stack /STK=13 /UG=Hs.2062 /LL=7421 /DEF=Homo sapiens vitamin D (1,25- dihydroxyvitamin D3) receptor (VDR), mRNA. /PROD=vitamin D (1,25- dihydroxyvitamin D3) receptor /FL=gb:NM_000376.1 gb:J03258.1 gb:AF026260.1
232176_at	-3.2	gb:R70320 /DB_XREF=gi:843837 /DB_XREF=yj81a11.r1 /CLONE=IMAGE:155132 /FEA=mRNA /CNT=12 /TID=Hs.288381.0 /TIER=ConsEnd /STK=0 /UG=Hs.288381 /UG_TITLE=Homo sapiens cDNA FLJ11869 fis, clone HEMBA1007002
235852_at	-3.2	gb:BE379761 /DB_XREF=gi:9325126 /DB_XREF=601159495T1 /CLONE=IMAGE:3511127 /FEA=EST /CNT=12 /TID=Hs.14248.0 /TIER=ConsEnd /STK=1 /UG=Hs.14248 /UG_TITLE=ESTs
240027_at	-3.2	gb:BF062244 /DB_XREF=gi:10821142 /DB_XREF=7k74f09.x1 /CLONE=IMAGE:3481121 /FEA=EST /CNT=4 /TID=Hs.144333.0 /TIER=ConsEnd /STK=4 /UG=Hs.144333 /UG_TITLE=ESTs
207349_s_at	-3.2	gb:NM_022803.1 /DB_XREF=gi:13259545 /GEN=UCP3 /FEA=FLmRNA /CNT=4 /TID=Hs.101337.1 /TIER=FL /STK=0 /UG=Hs.101337 /LL=7352 /DEF=Homo sapiens uncoupling protein 3 (mitochondrial, proton carrier) (UCP3), transcript variant short, nuclear gene encoding mitochondrial protein, mRNA. /PROD=uncoupling protein 3, isoform UCP3S /FL=gb:U82818.1 gb:NM_022803.1
235976_at	-3.2	gb:AI680986 /DB_XREF=gi:4891168 /DB_XREF=tx43a12.x1 /CLONE=IMAGE:2272318 /FEA=EST /CNT=6 /TID=Hs.120910.0 /TIER=ConsEnd /STK=5 /UG=Hs.120910 /UG_TITLE=ESTs
213110_s_at	-3.2	gb:AW052179 /DB_XREF=gi:5914538 /DB_XREF=wx26h09.x1 /CLONE=IMAGE:2544833 /FEA=FLmRNA /CNT=55 /TID=Hs.169825.0 /TIER=Stack /STK=27 /UG=Hs.169825 /LL=1287 /UG_GENE=COL4A5 /UG_TITLE=collagen, type IV, alpha 5 (Alport syndrome) /FL=gb:NM_000495.2
243244_at	-3.2	gb:H22005 /DB_XREF=gi:890700 /DB_XREF=yn78h03.s1 /CLONE=IMAGE:174581 /FEA=EST /CNT=6 /TID=Hs.31864.0 /TIER=ConsEnd /STK=3 /UG=Hs.31864 /UG_TITLE=ESTs
214858_at	-3.2	gb:AF070536.1 /DB_XREF=gi:3387893 /FEA=mRNA /CNT=12 /TID=Hs.133342.0 /TIER=ConsEnd /STK=0 /UG=Hs.133342 /UG_TITLE=Homo sapiens clone 24566 mRNA sequence /DEF=Homo sapiens clone 24566 mRNA sequence.
204385_at	-3.2	gb:NM_003937.1 /DB_XREF=gi:4504936 /GEN=KYNU /FEA=FLmRNA /CNT=82 /TID=Hs.169139.0 /TIER=FL+Stack /STK=40 /UG=Hs.169139 /LL=8942 /DEF=Homo sapiens kynureninase (L-kynurenine hydrolase) (KYNU), mRNA. /PROD=kynureninase (L-kynurenine hydrolase) /FL=gb:NM_003937.1 gb:U57721.1
209603_at	-3.2	gb:AI796169 /DB_XREF=gi:5361632 /DB_XREF=wh43d10.x1 /CLONE=IMAGE:2383507 /FEA=FLmRNA /CNT=105 /TID=Hs.169946.0 /TIER=Stack /STK=13 /UG=Hs.169946 /LL=2625 /UG_GENE=GATA3 /UG_TITLE=GATA-binding protein 3 /FL=gb:NM_002051.1 gb:M69106.1 gb:BC003070.1
220613_s_at	-3.2	gb:NM_017695.1 /DB_XREF=gi:8923162 /GEN=FLJ20163 /FEA=FLmRNA /CNT=5 /TID=Hs.92254.0 /TIER=FL /STK=0 /UG=Hs.92254 /LL=54843 /DEF=Homo sapiens hypothetical protein FLJ20163 (FLJ20163), mRNA. /PROD=hypothetical protein FLJ20163 /FL=gb:NM_017695.1
207267_s_at	-3.2	gb:NM_018962.1 /DB_XREF=gi:9506556 /GEN=DSCR6 /FEA=FLmRNA /CNT=5 /TID=Hs.254560.0 /TIER=FL /STK=0 /UG=Hs.254560 /LL=53820 /DEF=Homo sapiens Down syndrome critical region gene 6 (DSCR6), mRNA. /PROD=Down syndrome critical region protein 6 /FL=gb:AB037158.1 gb:NM_018962.1
225540_at	-3.1	gb:BF342661 /DB_XREF=gi:11289683 /DB_XREF=602013608F1 /CLONE=IMAGE:4149720 /FEA=EST /CNT=83 /TID=Hs.169387.1 /TIER=Stack /STK=34 /UG=Hs.169387 /LL=9657 /UG_GENE=KIAA0036 /UG_TITLE=KIAA0036 gene product
202478_at	-3.1	gb:NM_021643.1 /DB_XREF=gi:11056053 /GEN=GS3955 /FEA=FLmRNA /CNT=173 /TID=Hs.155418.0 /TIER=FL+Stack /STK=56 /UG=Hs.155418 /LL=28951 /DEF=Homo sapiens GS3955 protein (GS3955), mRNA. /PROD=GS3955 protein /FL=gb:BC002637.1 gb:NM_021643.1 gb:D87119.1
228640_at	-3.1	gb:BE644809 /DB_XREF=gi:9969120 /DB_XREF=7e57e09.x1 /CLONE=IMAGE:3286600 /FEA=EST /CNT=18 /TID=Hs.10338.0 /TIER=Stack /STK=18 /UG=Hs.10338 /UG_TITLE=ESTs
209121_x_at	-3.1	gb:M64497.1 /DB_XREF=gi:179023 /GEN=ARP-1 /FEA=FLmRNA /CNT=154 /TID=Hs.288869.0 /TIER=FL+Stack /STK=24 /UG=Hs.288869 /LL=7026 /DEF=Human apolipoprotein AI regulatory protein (ARP-1) mRNA, complete cds. /PROD=apolipoprotein AI regulatory protein-1 /FL=gb:M64497.1
203628_at	-3.1	gb:H05812 /DB_XREF=gi:869364 /DB_XREF=yl77f04.s1 /CLONE=IMAGE:44149 /FEA=FLmRNA /CNT=95 /TID=Hs.239176.0 /TIER=Stack /STK=24 /UG=Hs.239176 /LL=3480 /UG_GENE=IGF1R /UG_TITLE=insulin-like growth factor 1 receptor /FL=gb:NM_000875.2
1555460_a_at	-3.1	gb:BC039498.1 /DB_XREF=gi:24659963 /TID=Hs2.79136.2 /CNT=1 /FEA=FLmRNA /TIER=FL /STK=1 /LL=25800 /UG_GENE=LIV-1 /UG=Hs.79136 /DEF=Homo sapiens, Similar to LIV-1 protein, estrogen regulated, clone MGC:50406 IMAGE:5552785, mRNA, complete cds. /PROD=Similar to LIV-1 protein, estrogen regulated /FL=gb:BC039498.1
216804_s_at	-3.1	gb:AK027217.1 /DB_XREF=gi:10440296 /FEA=mRNA /CNT=1 /TID=Hs.306913.0 /TIER=ConsEnd /STK=0 /UG=Hs.306913 /UG_TITLE=Homo sapiens cDNA: FLJ23564 fis, clone LNG10773 /DEF=Homo sapiens cDNA: FLJ23564 fis, clone LNG10773.
201826_s_at	-3.1	gb:NM_016002.1 /DB_XREF=gi:7705766 /GEN=LOC51097 /FEA=FLmRNA /CNT=244 /TID=Hs.238126.0 /TIER=FL+Stack /STK=10 /UG=Hs.238126 /LL=51097 /DEF=Homo sapiens CGI-49 protein (LOC51097), mRNA. /PROD=CGI-49 protein /FL=gb:NM_016002.1 gb:AF151807.1
243273_at	-3.1	gb:AW970985 /DB_XREF=gi:8160830 /DB_XREF=EST383070 /FEA=EST /CNT=5 /TID=Hs.290853.0 /TIER=ConsEnd /STK=0 /UG=Hs.290853 /UG_TITLE=ESTs
238493_at	-3.1	gb:AI559570 /DB_XREF=gi:4509775 /DB_XREF=tq50f09.x1 /CLONE=IMAGE:2212265 /FEA=EST /CNT=12 /TID=Hs.155561.0 /TIER=ConsEnd /STK=0 /UG=Hs.155561 /UG_TITLE=ESTs
207522_s_at	-3.1	gb:NM_005173.1 /DB_XREF=gi:4885076 /GEN=ATP2A3 /FEA=FLmRNA /CNT=8 /TID=Hs.5541.0 /TIER=FL /STK=0 /UG=Hs.5541 /LL=489 /DEF=Homo sapiens ATPase, Ca++ transporting, ubiquitous (ATP2A3), mRNA. /PROD=ATPase, Ca++ transporting, ubiquitous /FL=gb:AF068220.1 gb:NM_005173.1
212999_x_at	-3.1	gb:AW276186 /DB_XREF=gi:6663216 /DB_XREF=xr07c12.x1 /CLONE=IMAGE:2759446 /FEA=EST /CNT=76 /TID=Hs.73931.3 /TIER=Stack /STK=17 /UG=Hs.73931 /LL=3119 /UG_GENE=HLA-DQB1 /UG_TITLE=major histocompatibility complex, class II, DQ beta 1
218574_s_at	-3.1	gb:NM_014583.1 /DB_XREF=gi:7657308 /GEN=LMCD1 /FEA=FLmRNA /CNT=110 /TID=Hs.279943.0 /TIER=FL+Stack /STK=16 /UG=Hs.279943 /LL=29995 /DEF=Homo sapiens LIM and cysteine-rich domains 1 (LMCD1), mRNA. /PROD=LIM and cysteine-rich domains 1 /FL=gb:AF169284.1 gb:BC000646.1 gb:NM_014583.1 gb:AF216709.1
221024_s_at	-3.1	gb:NM_030777.1 /DB_XREF=gi:13540546 /GEN=SLC2A10 /FEA=FLmRNA /CNT=1 /TID=HsAffx.900052.38 /TIER=FL /STK=0 /DEF=Homo sapiens solute carrier family 2 (facilitated glucose transporter), member 10 (SLC2A10), mRNA. /PROD=solute carrier family 2 (facilitated glucosetransporter), member 10 /FL=gb:NM_030777.1
208147_s_at	-3.1	gb:NM_030878.1 /DB_XREF=gi:13787186 /GEN=CYP2C8 /FEA=FLmRNA /CNT=1 /TID=HsAffx.900243.102 /TIER=FL /STK=0 /DEF=Homo sapiens cytochrome P450, subfamily IIC (mephenytoin 4-hydroxylase), polypeptide 8 (CYP2C8), transcript variant Hp1-2, mRNA. /PROD=cytochrome P450, subfamily IIC, polypeptide 8,isoform 2 /FL=gb:NM_030878.1
243729_at	-3.1	gb:AI457984 /DB_XREF=gi:4312002 /DB_XREF=tj66a04.x1 /CLONE=IMAGE:2146446 /FEA=EST /CNT=6 /TID=Hs.165900.0 /TIER=ConsEnd /STK=2 /UG=Hs.165900 /UG_TITLE=ESTs, Weakly similar to ALUC_HUMAN !!!! ALU CLASS C WARNING ENTRY !!! (H.sapiens)
242245_at	-3	gb:N90719 /DB_XREF=gi:1444046 /DB_XREF=za90a12.s1 /CLONE=IMAGE:299806 /FEA=EST /CNT=3 /TID=Hs.94445.0 /TIER=ConsEnd /STK=3 /UG=Hs.94445 /UG_TITLE=ESTs
212012_at	-3	gb:BF342851 /DB_XREF=gi:11289878 /DB_XREF=602015135F1 /CLONE=IMAGE:4150664 /FEA=mRNA /CNT=397 /TID=Hs.118893.0 /TIER=Stack /STK=116 /UG=Hs.118893 /LL=7837 /UG_GENE=D2S448 /UG_TITLE=Melanoma associated gene
205413_at	-3	gb:NM_001584.1 /DB_XREF=gi:4502484 /GEN=C11ORF8 /FEA=FLmRNA /CNT=55 /TID=Hs.46638.0 /TIER=FL /STK=0 /UG=Hs.46638 /LL=744 /DEF=Homo sapiens chromosome 11 open reading frame 8 (C11ORF8), mRNA. /PROD=chromosome 11 open reading frame 8 /FL=gb:NM_001584.1 gb:U57911.1
229553_at	-3	gb:AA736452 /DB_XREF=gi:2767209 /DB_XREF=zh31d02.s1 /CLONE=IMAGE:413667 /FEA=EST /CNT=18 /TID=Hs.13337.0 /TIER=Stack /STK=9 /UG=Hs.13337 /UG_TITLE=ESTs, Weakly similar to unnamed protein product (H.sapiens)
209040_s_at	-3	gb:U17496.1 /DB_XREF=gi:596139 /GEN=LMP7 /FEA=FLmRNA /CNT=201 /TID=Hs.180062.1 /TIER=FL /STK=2 /UG=Hs.180062 /LL=5696 /DEF=Human proteasome subunit LMP7 (allele LMP7B) mRNA, complete cds. /PROD=proteasome subunit LMP7 /FL=gb:U17497.1 gb:U17496.1
244406_at	-3	gb:AI352507 /DB_XREF=gi:4089713 /DB_XREF=qt08b10.x1 /CLONE=IMAGE:1946971 /FEA=EST /CNT=10 /TID=Hs.263600.0 /TIER=ConsEnd /STK=0 /UG=Hs.263600 /UG_TITLE=ESTs, Weakly similar to R5HU22 ribosomal protein L17, cytosolic (H.sapiens)
223374_s_at	-3	gb:AF154848.1 /DB_XREF=gi:8099351 /FEA=FLmRNA /CNT=70 /TID=Hs.267695.1 /TIER=FL /STK=0 /UG=Hs.267695 /LL=8706 /UG_GENE=B3GALT3 /DEF=Homo sapiens GALT3 protein mRNA, complete cds. /PROD=GALT3 protein /FL=gb:AF154848.1 gb:NM_003781.1
226550_at	-3	gb:AI672159 /DB_XREF=gi:4851890 /DB_XREF=wa04c04.x1 /CLONE=IMAGE:2297094 /FEA=EST /CNT=64 /TID=Hs.91389.0 /TIER=Stack /STK=21 /UG=Hs.91389 /UG_TITLE=ESTs
242579_at	-3	gb:AA935461 /DB_XREF=gi:3092618 /DB_XREF=ny37g08.s1 /CLONE=IMAGE:1273982 /FEA=EST /CNT=5 /TID=Hs.161712.0 /TIER=ConsEnd /STK=0 /UG=Hs.161712 /UG_TITLE=ESTs
239108_at	-3	gb:H16791 /DB_XREF=gi:883031 /DB_XREF=ym39b02.s1 /CLONE=IMAGE:50560 /FEA=EST /CNT=5 /TID=Hs.31445.0 /TIER=ConsEnd /STK=4 /UG=Hs.31445 /UG_TITLE=ESTs
224590_at	-3	gb:BE644917 /DB_XREF=gi:9969228 /DB_XREF=7e61e05.x1 /CLONE=IMAGE:3286976 /FEA=mRNA /CNT=416 /TID=Hs.83623.2 /TIER=Stack /STK=21 /UG=Hs.83623 /LL=9970 /UG_GENE=NR1I3 /UG_TITLE=nuclear receptor subfamily 1, group I, member 3
206925_at	-3	gb:NM_005668.1 /DB_XREF=gi:5031998 /GEN=SIAT8D /FEA=FLmRNA /CNT=7 /TID=Hs.170180.0 /TIER=FL /STK=0 /UG=Hs.170180 /LL=7903 /DEF=Homo sapiens sialyltransferase 8 (alpha-2, 8-polysialytransferase) D (SIAT8D), mRNA. /PROD=sialyltransferase 8 (alpha-2,8-polysialytransferase) D /FL=gb:NM_005668.1 gb:L41680.1
218723_s_at	-3	gb:NM_014059.1 /DB_XREF=gi:7662650 /GEN=RGC32 /FEA=FLmRNA /CNT=118 /TID=Hs.76640.0 /TIER=FL+Stack /STK=20 /UG=Hs.76640 /LL=28984 /DEF=Homo sapiens RGC32 protein (RGC32), mRNA. /PROD=RGC32 protein /FL=gb:AF036549.1 gb:NM_014059.1
229506_at	-3	gb:BF114646 /DB_XREF=gi:10984133 /DB_XREF=7j65g06.x1 /CLONE=IMAGE:3391354 /FEA=EST /CNT=13 /TID=Hs.285293.0 /TIER=Stack /STK=8 /UG=Hs.285293 /UG_TITLE=ESTs
216268_s_at	-3	gb:U77914.1 /DB_XREF=gi:1684889 /FEA=mRNA /CNT=2 /TID=Hs.91143.3 /TIER=ConsEnd /STK=0 /UG=Hs.91143 /LL=182 /UG_GENE=JAG1 /DEF=Human soluble protein Jagged mRNA, partial cds. /PROD=soluble protein Jagged
202687_s_at	-3	gb:U57059.1 /DB_XREF=gi:1336207 /FEA=FLmRNA /CNT=148 /TID=Hs.83429.0 /TIER=FL /STK=6 /UG=Hs.83429 /LL=8743 /UG_GENE=TNFSF10 /DEF=Homo sapiens Apo-2 ligand mRNA, complete cds. /PROD=Apo-2 ligand /FL=gb:NM_003810.1 gb:U57059.1 gb:U37518.1
225731_at	-3	gb:BF196876 /DB_XREF=gi:11085402 /DB_XREF=7l79c10.x1 /CLONE=IMAGE:3527443 /FEA=mRNA /CNT=74 /TID=Hs.28783.0 /TIER=Stack /STK=14 /UG=Hs.28783 /LL=57182 /UG_GENE=KIAA1223 /UG_TITLE=KIAA1223 protein
44790_s_at	-2.9	Cluster Incl. AI129310:qc48a05.x1 Homo sapiens cDNA, 3 end /clone=IMAGE-1712816 /clone_end=3 /gb=AI129310 /gi=3597824 /ug=Hs.234923 /len=811
211812_s_at	-2.9	gb:AB050856.1 /DB_XREF=gi:11136456 /GEN=beta3GalNAcT-1 /FEA=FLmRNA /CNT=2 /TID=Hs.267695.3 /TIER=FL /STK=0 /UG=Hs.267695 /LL=8706 /DEF=Homo sapiens beta3GalNAcT-1 mRNA for globoside synthase, complete cds, clone:type 2. /PROD=globoside synthase /FL=gb:AB050856.1
1554314_at	-2.9	gb:BC036917.1 /DB_XREF=gi:22477372 /TID=Hs2.98573.2 /CNT=6 /FEA=FLmRNA /TIER=FL /STK=2 /LL=135398 /UG_GENE=MGC46457 /UG=Hs.98573 /DEF=Homo sapiens, clone MGC:46457 IMAGE:5201433, mRNA, complete cds. /PROD=Unknown (protein for MGC:46457) /FL=gb:BC036917.1
212977_at	-2.9	gb:AI817041 /DB_XREF=gi:5436120 /DB_XREF=wj76c06.x1 /CLONE=IMAGE:2408746 /FEA=mRNA /CNT=73 /TID=Hs.23016.0 /TIER=Stack /STK=33 /UG=Hs.23016 /LL=57007 /UG_GENE=RDC1 /UG_TITLE=G protein-coupled receptor
225548_at	-2.9	gb:AB040914.1 /DB_XREF=gi:7959222 /GEN=KIAA1481 /FEA=mRNA /CNT=76 /TID=Hs.278628.0 /TIER=Stack /STK=28 /UG=Hs.278628 /LL=57619 /DEF=Homo sapiens mRNA for KIAA1481 protein, partial cds. /PROD=KIAA1481 protein
205965_at	-2.9	gb:NM_006399.1 /DB_XREF=gi:5453562 /GEN=BATF /FEA=FLmRNA /CNT=24 /TID=Hs.41691.0 /TIER=FL+Stack /STK=13 /UG=Hs.41691 /LL=10538 /DEF=Homo sapiens basic leucine zipper transcription factor, ATF-like (BATF), mRNA. /PROD=basic leucine zipper transcription factor,ATF-like /FL=gb:U15460.1 gb:D42106.1 gb:NM_006399.1
210297_s_at	-2.9	gb:U22178.1 /DB_XREF=gi:885984 /FEA=FLmRNA /CNT=14 /TID=Hs.183752.1 /TIER=FL+Stack /STK=10 /UG=Hs.183752 /LL=4477 /UG_GENE=MSMB /DEF=Human prostatic secretory protein 57 mRNA, complete cds. /PROD=PSP57 /FL=gb:U22178.1
216629_at	-2.9	gb:AC004493 /DB_XREF=gi:2996648 /FEA=DNA_1 /CNT=1 /TID=Hs.197114.2 /TIER=ConsEnd /STK=0 /UG=Hs.197114 /LL=23524 /UG_GENE=SRM300 /UG_TITLE=RNA binding protein; AT-rich element binding factor /DEF=Homo sapiens chromosome 16, cosmid clone 373C8 (LANL), complete sequence
228791_at	-2.9	gb:BF434655 /DB_XREF=gi:11446943 /DB_XREF=7p02f01.x1 /CLONE=IMAGE:3644688 /FEA=EST /CNT=15 /TID=Hs.6734.0 /TIER=Stack /STK=9 /UG=Hs.6734 /UG_TITLE=ESTs
211379_x_at	-2.9	gb:AB050855.1 /DB_XREF=gi:11136454 /GEN=beta3GalNAcT-1 /FEA=FLmRNA /CNT=1 /TID=Hs.267695.0 /TIER=FL /STK=0 /UG=Hs.267695 /LL=8706 /DEF=Homo sapiens beta3GalNAcT-1 mRNA for globoside synthase, complete cds, clone:type 1. /PROD=globoside synthase /FL=gb:AB050855.1
237268_at	-2.9	gb:BE503065 /DB_XREF=gi:9705473 /DB_XREF=hz83a09.x1 /CLONE=IMAGE:3214552 /FEA=EST /CNT=6 /TID=Hs.282240.0 /TIER=ConsEnd /STK=5 /UG=Hs.282240 /UG_TITLE=ESTs
1556997_a_at	-2.8	gb:BC036581.1 /DB_XREF=gi:22477277 /TID=Hs2.258228.1 /CNT=4 /FEA=mRNA /TIER=ConsEnd /STK=2 /UG=Hs.258228 /UG_TITLE=Homo sapiens, clone IMAGE:4795984, mRNA /DEF=Homo sapiens, clone IMAGE:4795984, mRNA.
240849_at	-2.8	gb:BE676396 /DB_XREF=gi:10036937 /DB_XREF=7f29a05.x1 /CLONE=IMAGE:3296048 /FEA=EST /CNT=4 /TID=Hs.283307.0 /TIER=ConsEnd /STK=4 /UG=Hs.283307 /UG_TITLE=ESTs
205380_at	-2.8	gb:NM_002614.1 /DB_XREF=gi:4505702 /GEN=PDZK1 /FEA=FLmRNA /CNT=82 /TID=Hs.15456.0 /TIER=FL+Stack /STK=22 /UG=Hs.15456 /LL=5174 /DEF=Homo sapiens PDZ domain containing 1 (PDZK1), mRNA. /PROD=PDZ domain containing 1 /FL=gb:NM_002614.1 gb:AF012281.1
224727_at	-2.8	gb:AL045545 /DB_XREF=gi:5433676 /DB_XREF=DKFZp434K095_r1 /CLONE=DKFZp434K095 /FEA=mRNA /CNT=184 /TID=Hs.250465.0 /TIER=Stack /STK=8 /UG=Hs.250465 /UG_TITLE=Homo sapiens mRNA; cDNA DKFZp434E2023 (from clone DKFZp434E2023)
233059_at	-2.8	gb:AK026384.1 /DB_XREF=gi:10439234 /FEA=mRNA /CNT=4 /TID=Hs.199776.0 /TIER=ConsEnd /STK=3 /UG=Hs.199776 /UG_TITLE=Homo sapiens cDNA: FLJ22731 fis, clone HSI15841 /DEF=Homo sapiens cDNA: FLJ22731 fis, clone HSI15841.
209099_x_at	-2.8	gb:U73936.1 /DB_XREF=gi:1695273 /GEN=HJ1 /FEA=FLmRNA /CNT=199 /TID=Hs.91143.0 /TIER=FL+Stack /STK=38 /UG=Hs.91143 /LL=182 /DEF=Homo sapiens Jagged 1 (HJ1) mRNA, complete cds. /PROD=Jagged 1 /FL=gb:AF003837.1 gb:U61276.1 gb:NM_000214.1 gb:U73936.1 gb:AF028593.1
203627_at	-2.8	gb:AI830698 /DB_XREF=gi:5451454 /DB_XREF=wj52f06.x1 /CLONE=IMAGE:2406467 /FEA=FLmRNA /CNT=95 /TID=Hs.239176.0 /TIER=Stack /STK=11 /UG=Hs.239176 /LL=3480 /UG_GENE=IGF1R /UG_TITLE=insulin-like growth factor 1 receptor /FL=gb:NM_000875.2
204932_at	-2.8	gb:BF433902 /DB_XREF=gi:11446030 /DB_XREF=7q56c10.x1 /CLONE=IMAGE:3702163 /FEA=FLmRNA /CNT=65 /TID=Hs.81791.0 /TIER=Stack /STK=16 /UG=Hs.81791 /LL=4982 /UG_GENE=TNFRSF11B /UG_TITLE=tumor necrosis factor receptor superfamily, member 11b (osteoprotegerin) /FL=gb:NM_002546.1 gb:U94332.1 gb:AB002146.1
1561433_at	-2.8	gb:BC036597.1 /DB_XREF=gi:22477759 /TID=Hs2.407173.1 /CNT=2 /FEA=mRNA /TIER=ConsEnd /STK=1 /UG=Hs.407173 /UG_TITLE=Homo sapiens, clone IMAGE:5273139, mRNA /DEF=Homo sapiens, clone IMAGE:5273139, mRNA.
211653_x_at	-2.8	gb:M33376.1 /DB_XREF=gi:187444 /FEA=FLmRNA /CNT=1 /TID=HsAffx.900417.774 /TIER=FL /STK=0 /DEF=Human pseudo-chlordecone reductase mRNA, complete cds. /FL=gb:M33376.1
238933_at	-2.8	gb:AA644178 /DB_XREF=gi:2569396 /DB_XREF=af62f10.s1 /CLONE=IMAGE:1046635 /FEA=EST /CNT=10 /TID=Hs.59896.0 /TIER=ConsEnd /STK=0 /UG=Hs.59896 /UG_TITLE=ESTs
1563207_at	-2.8	gb:BC039525.1 /DB_XREF=gi:24660005 /TID=Hs2.434277.1 /CNT=2 /FEA=mRNA /TIER=ConsEnd /STK=0 /UG=Hs.434277 /UG_TITLE=Homo sapiens, clone IMAGE:5741934, mRNA /DEF=Homo sapiens, clone IMAGE:5741934, mRNA.
240479_at	-2.8	gb:AW449310 /DB_XREF=gi:6990086 /DB_XREF=UI-H-BI3-akh-h-08-0-UI.s1 /CLONE=IMAGE:2734335 /FEA=EST /CNT=4 /TID=Hs.210262.0 /TIER=ConsEnd /STK=4 /UG=Hs.210262 /UG_TITLE=ESTs, Weakly similar to HSS2_HUMAN HEPARIN SULFATE N-DEACETYLASEN-SULFOTRANSFERASE (H.sapiens)
204846_at	-2.8	gb:NM_000096.1 /DB_XREF=gi:4557484 /GEN=CP /FEA=FLmRNA /CNT=71 /TID=Hs.296634.0 /TIER=FL+Stack /STK=12 /UG=Hs.296634 /LL=1356 /DEF=Homo sapiens ceruloplasmin (ferroxidase) (CP), mRNA. /PROD=ceruloplasmin (ferroxidase) /FL=gb:M13699.1 gb:NM_000096.1
217505_at	-2.8	gb:BG403790 /DB_XREF=gi:13297238 /DB_XREF=602419627F1 /CLONE=IMAGE:4526599 /FEA=EST /CNT=9 /TID=Hs.158154.0 /TIER=ConsEnd /STK=0 /UG=Hs.158154 /UG_TITLE=ESTs
210735_s_at	-2.8	gb:BC000278.1 /DB_XREF=gi:12653028 /FEA=FLmRNA /CNT=3 /TID=Hs.5338.1 /TIER=FL /STK=0 /UG=Hs.5338 /LL=771 /UG_GENE=CA12 /DEF=Homo sapiens, Similar to carbonic anhydrase XII, clone MGC:1792, mRNA, complete cds. /PROD=Similar to carbonic anhydrase XII /FL=gb:BC000278.1
1553602_at	-2.8	gb:NM_058173.1 /DB_XREF=gi:17158004 /GEN=LOC118430 /TID=Hs2.348419.1 /CNT=27 /FEA=FLmRNA /TIER=FL+Stack /STK=8 /LL=118430 /UG=Hs.348419 /DEF=Homo sapiens small breast epithelial mucin (LOC118430), mRNA. /PROD=small breast epithelial mucin /FL=gb:AF414087.1 gb:NM_058173.1
227004_at	-2.7	gb:AI611074 /DB_XREF=gi:4620241 /DB_XREF=tt17g01.x1 /CLONE=IMAGE:2241072 /FEA=EST /CNT=58 /TID=Hs.158196.2 /TIER=Stack /STK=24 /UG=Hs.158196 /LL=10474 /UG_GENE=TADA3L /UG_TITLE=transcriptional adaptor 3 (ADA3, yeast homolog)-like (PCAF histone acetylase complex)
230163_at	-2.7	gb:AW263087 /DB_XREF=gi:6639903 /DB_XREF=xn35g01.x1 /CLONE=IMAGE:2695728 /FEA=EST /CNT=13 /TID=Hs.105445.2 /TIER=Stack /STK=10 /UG=Hs.105445 /LL=2674 /UG_GENE=GFRA1 /UG_TITLE=GDNF family receptor alpha 1
233609_at	-2.7	gb:AU145587 /DB_XREF=gi:11007108 /DB_XREF=AU145587 /CLONE=HEMBA1005232 /FEA=mRNA /CNT=5 /TID=Hs.296663.0 /TIER=ConsEnd /STK=2 /UG=Hs.296663 /UG_TITLE=Homo sapiens cDNA FLJ11716 fis, clone HEMBA1005232
210239_at	-2.7	gb:U90304.1 /DB_XREF=gi:1899219 /FEA=FLmRNA /CNT=13 /TID=Hs.25351.0 /TIER=FL /STK=0 /UG=Hs.25351 /LL=10265 /UG_GENE=IRX5 /DEF=Human iroquois-class homeodomain protein IRX-2a mRNA, complete cds. /PROD=iroquois-class homeodomain protein IRX-2a /FL=gb:NM_005853.1 gb:U90304.1
219090_at	-2.7	gb:NM_020689.2 /DB_XREF=gi:10518346 /GEN=NCKX3 /FEA=FLmRNA /CNT=81 /TID=Hs.12321.0 /TIER=FL+Stack /STK=21 /UG=Hs.12321 /LL=57419 /DEF=Homo sapiens sodium calcium exchanger (NCKX3), mRNA. /PROD=sodium calcium exchanger /FL=gb:AF169257.2 gb:NM_020689.2
216262_s_at	-2.7	gb:AL050318 /DB_XREF=gi:9581785 /FEA=DNA_5 /CNT=2 /TID=Hs.94785.1 /TIER=ConsEnd /STK=0 /UG=Hs.94785 /LL=60436 /UG_GENE=TGIF2 /UG_TITLE=TGF(beta)-induced transcription factor 2 /DEF=Human DNA sequence from clone RP5-977B1 on chromosome 20 Contains ESTs, STSs, GSSs and three putative CpG islands. Contains the 3 end of the gene for a novel protein tyrosine kinase with Src homology domain 2 domains, …
223322_at	-2.7	gb:BC004270.1 /DB_XREF=gi:13279079 /FEA=FLmRNA /CNT=97 /TID=Hs.238730.0 /TIER=FL+Stack /STK=54 /UG=Hs.238730 /DEF=Homo sapiens, Similar to protein interacting with guanine nucleotide exchange factor, clone MGC:10823, mRNA, complete cds. /PROD=Similar to protein interacting with guaninenucleotide exchange factor /FL=gb:BC004270.1
231941_s_at	-2.7	gb:AB037780.1 /DB_XREF=gi:7243098 /GEN=KIAA1359 /FEA=mRNA /CNT=32 /TID=Hs.69321.1 /TIER=ConsEnd /STK=0 /UG=Hs.69321 /LL=57550 /DEF=Homo sapiens mRNA for KIAA1359 protein, partial cds. /PROD=KIAA1359 protein
1570506_at	-2.7	gb:BC016356.1 /DB_XREF=gi:18921441 /TID=Hs2.382791.1 /CNT=1 /FEA=mRNA /TIER=ConsEnd /STK=0 /UG=Hs.382791 /UG_TITLE=Homo sapiens, clone IMAGE:4093039, mRNA /DEF=Homo sapiens, clone IMAGE:4093039, mRNA.
1552766_at	-2.7	gb:NM_147174.2 /DB_XREF=gi:27597081 /GEN=HS6ST2 /TID=Hs2.82302.2 /CNT=9 /FEA=FLmRNA /TIER=FL /STK=2 /LL=90161 /UG=Hs.82302 /DEF=Homo sapiens heparan sulfate 6-O-sulfotransferase 2 (HS6ST2), mRNA. /PROD=heparan sulfate 6-O-sulfotransferase 2 /FL=gb:NM_147174.2
223551_at	-2.7	gb:AF225513.1 /DB_XREF=gi:12655880 /FEA=FLmRNA /CNT=45 /TID=Hs.106106.0 /TIER=FL+Stack /STK=20 /UG=Hs.106106 /DEF=Homo sapiens cAMP-dependent protein kinase inhibitor beta mRNA, complete cds. /PROD=cAMP-dependent protein kinase inhibitor beta /FL=gb:AF225513.1
204284_at	-2.7	gb:N26005 /DB_XREF=gi:1140353 /DB_XREF=yx88f04.s1 /CLONE=IMAGE:268831 /FEA=FLmRNA /CNT=114 /TID=Hs.303090.0 /TIER=Stack /STK=46 /UG=Hs.303090 /LL=5507 /UG_GENE=PPP1R5 /UG_TITLE=protein phosphatase 1, regulatory (inhibitor) subunit 5 /FL=gb:NM_005398.1
225330_at	-2.7	gb:AL044092 /DB_XREF=gi:5432319 /DB_XREF=DKFZp434M1328_s1 /CLONE=DKFZp434M1328 /FEA=EST /CNT=86 /TID=Hs.293960.0 /TIER=Stack /STK=37 /UG=Hs.293960 /UG_TITLE=ESTs
1562821_a_at	-2.7	gb:AF401033.1 /DB_XREF=gi:23451028 /TID=Hs2.403814.4 /CNT=2 /FEA=mRNA /TIER=ConsEnd /STK=0 /UG=Hs.403814 /UG_TITLE=Homo sapiens M41 mRNA, complete sequence; alternatively spliced /DEF=Homo sapiens M41 mRNA, complete sequence; alternatively spliced.
208091_s_at	-2.7	gb:NM_030796.1 /DB_XREF=gi:13540577 /GEN=DKFZP564K0822 /FEA=FLmRNA /CNT=1 /TID=HsAffx.900067.21 /TIER=FL /STK=0 /DEF=Homo sapiens hypothetical protein DKFZp564K0822 (DKFZP564K0822), mRNA. /PROD=hypothetical protein DKFZp564K0822 /FL=gb:NM_030796.1
223287_s_at	-2.6	gb:AF146696.1 /DB_XREF=gi:12043713 /GEN=FOXP1 /FEA=FLmRNA /CNT=75 /TID=Hs.274344.0 /TIER=FL+Stack /STK=36 /UG=Hs.274344 /LL=51245 /DEF=Homo sapiens clone pAB195 FOXP1 (FOXP1) mRNA, complete cds. /PROD=FOXP1 /FL=gb:AF146696.1 gb:NM_016477.1 gb:AF151049.1
206247_at	-2.6	gb:NM_005931.1 /DB_XREF=gi:5174564 /GEN=MICB /FEA=FLmRNA /CNT=22 /TID=Hs.211580.0 /TIER=FL /STK=1 /UG=Hs.211580 /LL=4277 /DEF=Homo sapiens MHC class I polypeptide-related sequence B (MICB), mRNA. /PROD=MHC class I polypeptide-related sequence B /FL=gb:NM_005931.1
212365_at	-2.6	gb:BF215996 /DB_XREF=gi:11109582 /DB_XREF=601881549F1 /CLONE=IMAGE:4093740 /FEA=mRNA /CNT=213 /TID=Hs.121576.0 /TIER=Stack /STK=19 /UG=Hs.121576 /UG_TITLE=Homo sapiens cDNA FLJ20153 fis, clone COL08656, highly similar to AJ001381 Homo sapiens incomplete cDNA for a mutated allele
209699_x_at	-2.6	gb:U05598.1 /DB_XREF=gi:531159 /FEA=FLmRNA /CNT=124 /TID=Hs.201967.0 /TIER=FL+Stack /STK=29 /UG=Hs.201967 /LL=1646 /UG_GENE=AKR1C2 /DEF=Human dihydrodiol dehydrogenase mRNA, complete cds. /PROD=dihydrodiol dehydrogenase /FL=gb:U05598.1 gb:AB031083.1 gb:AB031084.1 gb:NM_001354.1 gb:AB021654.1
230113_at	-2.6	gb:AW665447 /DB_XREF=gi:7457994 /DB_XREF=hi90h05.x1 /CLONE=IMAGE:2979609 /FEA=EST /CNT=13 /TID=Hs.105618.0 /TIER=Stack /STK=9 /UG=Hs.105618 /UG_TITLE=ESTs
224838_at	-2.6	gb:AK026898.1 /DB_XREF=gi:10439865 /FEA=mRNA /CNT=137 /TID=Hs.108327.1 /TIER=Stack /STK=18 /UG=Hs.108327 /LL=1642 /UG_GENE=DDB1 /UG_TITLE=damage-specific DNA binding protein 1 (127kD) /DEF=Homo sapiens cDNA: FLJ23245 fis, clone COL02931.
236600_at	-2.6	gb:AI651603 /DB_XREF=gi:4735582 /DB_XREF=wb07b09.x1 /CLONE=IMAGE:2304953 /FEA=EST /CNT=6 /TID=Hs.46988.0 /TIER=ConsEnd /STK=6 /UG=Hs.46988 /UG_TITLE=ESTs
202089_s_at	-2.6	gb:NM_012319.2 /DB_XREF=gi:12751474 /GEN=LIV-1 /FEA=FLmRNA /CNT=216 /TID=Hs.79136.0 /TIER=FL /STK=0 /UG=Hs.79136 /LL=25800 /DEF=Homo sapiens LIV-1 protein, estrogen regulated (LIV-1), mRNA. /PROD=LIV-1 protein, estrogen regulated /FL=gb:U41060.2 gb:NM_012319.2
225116_at	-2.6	gb:AW300045 /DB_XREF=gi:6709722 /DB_XREF=xs45a11.x1 /CLONE=IMAGE:2772572 /FEA=EST /CNT=104 /TID=Hs.75354.1 /TIER=Stack /STK=8 /UG=Hs.75354 /LL=10985 /UG_GENE=GCN1L1 /UG_TITLE=GCN1 (general control of amino-acid synthesis 1, yeast)-like 1
225911_at	-2.6	gb:AL138410 /DB_XREF=gi:6855091 /DB_XREF=DKFZp434A1029_s1 /CLONE=DKFZp434A1029 /FEA=EST /CNT=84 /TID=Hs.8236.0 /TIER=Stack /STK=40 /UG=Hs.8236 /UG_TITLE=ESTs
206440_at	-2.6	gb:NM_004664.1 /DB_XREF=gi:4759305 /GEN=VELI1 /FEA=FLmRNA /CNT=19 /TID=Hs.178215.0 /TIER=FL /STK=3 /UG=Hs.178215 /LL=8825 /DEF=Homo sapiens Vertebrate LIN7 homolog 1, Tax interaction protein 33 (VELI1), mRNA. /PROD=Vertebrate LIN7 homolog 1, Tax interactionprotein 33 /FL=gb:AF087693.1 gb:NM_004664.1 gb:AF173081.1
219857_at	-2.6	gb:NM_024889.1 /DB_XREF=gi:13376340 /GEN=FLJ23537 /FEA=FLmRNA /CNT=24 /TID=Hs.228320.0 /TIER=FL /STK=0 /UG=Hs.228320 /LL=79949 /DEF=Homo sapiens hypothetical protein FLJ23537 (FLJ23537), mRNA. /PROD=hypothetical protein FLJ23537 /FL=gb:NM_024889.1
206858_s_at	-2.6	gb:NM_004503.1 /DB_XREF=gi:4758553 /GEN=HOXC6 /FEA=FLmRNA /CNT=8 /TID=Hs.820.0 /TIER=FL /STK=0 /UG=Hs.820 /LL=3223 /DEF=Homo sapiens homeo box C6 (HOXC6), mRNA. /PROD=homeo box C6 /FL=gb:NM_004503.1
219197_s_at	-2.6	gb:AI424243 /DB_XREF=gi:4270174 /DB_XREF=te95c06.x1 /CLONE=IMAGE:2094442 /FEA=FLmRNA /CNT=59 /TID=Hs.222399.0 /TIER=Stack /STK=15 /UG=Hs.222399 /LL=57758 /UG_GENE=CEGP1 /UG_TITLE=CEGP1 protein /FL=gb:NM_020974.1
238017_at	-2.6	gb:AI440266 /DB_XREF=gi:4281451 /DB_XREF=tj01e04.x1 /CLONE=IMAGE:2140254 /FEA=EST /CNT=16 /TID=Hs.170673.0 /TIER=ConsEnd /STK=0 /UG=Hs.170673 /UG_TITLE=ESTs, Weakly similar to predicted using Genefinder (C.elegans)
221958_s_at	-2.6	gb:AA775681 /DB_XREF=gi:2835015 /DB_XREF=zf31a02.s1 /CLONE=IMAGE:378506 /FEA=EST /CNT=28 /TID=Hs.250746.2 /TIER=Stack /STK=15 /UG=Hs.250746 /LL=79971 /UG_GENE=FLJ23091 /UG_TITLE=hypothetical protein FLJ23091
213568_at	-2.6	gb:AI811298 /DB_XREF=gi:5397864 /DB_XREF=tw38a08.x1 /CLONE=IMAGE:2261942 /FEA=EST /CNT=33 /TID=Hs.143600.1 /TIER=Stack /STK=19 /UG=Hs.143600 /LL=27333 /UG_GENE=GPP130 /UG_TITLE=type II Golgi membrane protein
212543_at	-2.5	gb:U83115.1 /DB_XREF=gi:2072424 /GEN=AIM1 /FEA=mRNA /CNT=129 /TID=Hs.161002.0 /TIER=Stack /STK=38 /UG=Hs.161002 /LL=202 /DEF=Human non-lens beta gamma-crystallin like protein (AIM1) mRNA, partial cds. /PROD=non-lens beta gamma-crystallin like protein
219814_at	-2.5	gb:NM_018388.1 /DB_XREF=gi:8922990 /GEN=FLJ11316 /FEA=FLmRNA /CNT=32 /TID=Hs.35225.0 /TIER=FL /STK=7 /UG=Hs.35225 /LL=55796 /DEF=Homo sapiens hypothetical protein FLJ11316 (FLJ11316), mRNA. /PROD=hypothetical protein FLJ11316 /FL=gb:NM_018388.1
231118_at	-2.5	gb:AW511401 /DB_XREF=gi:7149479 /DB_XREF=hd89e02.x1 /CLONE=IMAGE:2916698 /FEA=EST /CNT=13 /TID=Hs.133081.0 /TIER=Stack /STK=12 /UG=Hs.133081 /UG_TITLE=ESTs, Weakly similar to T08700 hypothetical protein DKFZp564G013.1 (H.sapiens)
232481_s_at	-2.5	gb:AL137517.1 /DB_XREF=gi:6808177 /GEN=DKFZp564O1278 /FEA=mRNA /CNT=7 /TID=Hs.306201.0 /TIER=ConsEnd /STK=0 /UG=Hs.306201 /LL=54773 /DEF=Homo sapiens mRNA; cDNA DKFZp564O1278 (from clone DKFZp564O1278). /PROD=hypothetical protein
210538_s_at	-2.5	gb:U37546.1 /DB_XREF=gi:1145290 /GEN=MIHC /FEA=FLmRNA /CNT=5 /TID=Hs.127799.2 /TIER=FL /STK=0 /UG=Hs.127799 /LL=330 /DEF=Human IAP homolog C (MIHC) mRNA, complete cds. /PROD=MIHC /FL=gb:U37546.1
201311_s_at	-2.5	gb:AL515318 /DB_XREF=gi:12778811 /DB_XREF=AL515318 /CLONE=CL0BB030ZH05 (5 prime) /FEA=FLmRNA /CNT=361 /TID=Hs.14368.0 /TIER=Stack /STK=19 /UG=Hs.14368 /LL=6451 /UG_GENE=SH3BGRL /UG_TITLE=SH3 domain binding glutamic acid-rich protein like /FL=gb:AF042081.1 gb:AL136718.1 gb:NM_003022.1
213664_at	-2.5	gb:AW235061 /DB_XREF=gi:6567450 /DB_XREF=xn18b08.x1 /CLONE=IMAGE:2694039 /FEA=EST /CNT=49 /TID=Hs.91139.1 /TIER=Stack /STK=30 /UG=Hs.91139 /LL=6505 /UG_GENE=SLC1A1 /UG_TITLE=solute carrier family 1 (neuronalepithelial high affinity glutamate transporter, system Xag), member 1
204944_at	-2.5	gb:NM_002841.1 /DB_XREF=gi:11386168 /GEN=PTPRG /FEA=FLmRNA /CNT=46 /TID=Hs.89627.0 /TIER=FL+Stack /STK=10 /UG=Hs.89627 /LL=5793 /DEF=Homo sapiens protein tyrosine phosphatase, receptor type, G (PTPRG), mRNA. /PROD=protein tyrosine phosphatase, receptor type, G /FL=gb:NM_002841.1 gb:L09247.1
204546_at	-2.5	gb:NM_014732.1 /DB_XREF=gi:7662163 /GEN=KIAA0513 /FEA=FLmRNA /CNT=83 /TID=Hs.301658.0 /TIER=FL+Stack /STK=35 /UG=Hs.301658 /LL=9764 /DEF=Homo sapiens KIAA0513 gene product (KIAA0513), mRNA. /PROD=KIAA0513 gene product /FL=gb:NM_014732.1 gb:AB011085.1
1562169_at	-2.5	gb:AL109688.1 /DB_XREF=gi:5689786 /TID=Hs2.383921.1 /CNT=3 /FEA=mRNA /TIER=ConsEnd /STK=0 /UG=Hs.383921 /UG_TITLE=Homo sapiens mRNA full length insert cDNA clone EUROIMAGE 131775. /DEF=Homo sapiens mRNA full length insert cDNA clone EUROIMAGE 131775.
225922_at	-2.5	gb:BE501838 /DB_XREF=gi:9704246 /DB_XREF=hw35h03.x1 /CLONE=IMAGE:3184949 /FEA=EST /CNT=78 /TID=Hs.16979.0 /TIER=Stack /STK=9 /UG=Hs.16979 /UG_TITLE=ESTs
236959_s_at	-2.5	gb:AW207524 /DB_XREF=gi:6507020 /DB_XREF=UI-H-BI1-afj-g-12-0-UI.s1 /CLONE=IMAGE:2722007 /FEA=EST /CNT=5 /TID=Hs.19145.0 /TIER=ConsEnd /STK=5 /UG=Hs.19145 /UG_TITLE=ESTs
1556551_s_at	-2.5	gb:BQ027619 /DB_XREF=gi:19762898 /DB_XREF=UI-H-CO0-aqz-a-11-0-UI.s1 /CLONE=IMAGE:3105668 /TID=Hs2.399943.1 /CNT=14 /FEA=mRNA /TIER=ConsEnd /STK=2 /UG=Hs.399943 /UG_TITLE=Human HepG2 partial cDNA, clone hmd5f04m5.
204540_at	-2.5	gb:NM_001958.1 /DB_XREF=gi:4503474 /GEN=EEF1A2 /FEA=FLmRNA /CNT=112 /TID=Hs.2642.0 /TIER=FL+Stack /STK=16 /UG=Hs.2642 /LL=1917 /DEF=Homo sapiens eukaryotic translation elongation factor 1 alpha 2 (EEF1A2), mRNA. /PROD=eukaryotic translation elongation factor 1 alpha2 /FL=gb:BC000432.1 gb:NM_001958.1
209604_s_at	-2.5	gb:BC003070.1 /DB_XREF=gi:13111765 /FEA=FLmRNA /CNT=105 /TID=Hs.169946.0 /TIER=FL /STK=0 /UG=Hs.169946 /LL=2625 /UG_GENE=GATA3 /DEF=Homo sapiens, GATA-binding protein 3, clone MGC:2346, mRNA, complete cds. /PROD=GATA-binding protein 3 /FL=gb:NM_002051.1 gb:M69106.1 gb:BC003070.1
204667_at	-2.5	gb:NM_004496.1 /DB_XREF=gi:4758533 /GEN=HNF3A /FEA=FLmRNA /CNT=86 /TID=Hs.299867.0 /TIER=FL+Stack /STK=19 /UG=Hs.299867 /LL=3169 /DEF=Homo sapiens hepatocyte nuclear factor 3, alpha (HNF3A), mRNA. /PROD=hepatocyte nuclear factor 3, alpha /FL=gb:NM_004496.1 gb:U39840.1
1557905_s_at	-2.5	gb:AL552534 /DB_XREF=gi:12891525 /DB_XREF=AL552534 /CLONE=CS0DI067YE03 (5 prime) /TID=Hs2.423212.1 /CNT=82 /FEA=mRNA /TIER=ConsEnd /STK=0 /UG=Hs.423212 /UG_TITLE=Human mRNA for CD44 antigen, 5UTR (sequence from the 5cap to the start codon).
229256_at	-2.4	gb:AV724329 /DB_XREF=gi:10828609 /DB_XREF=AV724329 /CLONE=HTBAYE09 /FEA=EST /CNT=21 /TID=Hs.26612.0 /TIER=Stack /STK=10 /UG=Hs.26612 /UG_TITLE=ESTs
223217_s_at	-2.4	gb:BE646573 /DB_XREF=gi:9970884 /DB_XREF=7e89c10.x1 /CLONE=IMAGE:3292338 /FEA=FLmRNA /CNT=87 /TID=Hs.301183.0 /TIER=Stack /STK=13 /UG=Hs.301183 /UG_TITLE=Homo sapiens MAIL mRNA, complete cds /FL=gb:AB037925.1
203851_at	-2.4	gb:NM_002178.1 /DB_XREF=gi:11321592 /GEN=IGFBP6 /FEA=FLmRNA /CNT=119 /TID=Hs.274313.0 /TIER=FL+Stack /STK=43 /UG=Hs.274313 /LL=3489 /DEF=Homo sapiens insulin-like growth factor binding protein 6 (IGFBP6), mRNA. /PROD=insulin-like growth factor binding protein 6 /FL=gb:BC005007.1 gb:M62402.1 gb:BC003507.1 gb:NM_002178.1
216443_at	-2.4	gb:AK024615.1 /DB_XREF=gi:10436931 /FEA=mRNA /CNT=1 /TID=Hs.306698.0 /TIER=ConsEnd /STK=0 /UG=Hs.306698 /UG_TITLE=Homo sapiens cDNA: FLJ20962 fis, clone ADSH00804 /DEF=Homo sapiens cDNA: FLJ20962 fis, clone ADSH00804.
223218_s_at	-2.4	gb:AB037925.1 /DB_XREF=gi:13516830 /GEN=MAIL /FEA=FLmRNA /CNT=87 /TID=Hs.301183.0 /TIER=FL+Stack /STK=15 /UG=Hs.301183 /UG_TITLE=Homo sapiens MAIL mRNA, complete cds /DEF=Homo sapiens MAIL mRNA, complete cds. /FL=gb:AB037925.1
223467_at	-2.4	gb:AF069506.1 /DB_XREF=gi:4959037 /GEN=AGS1 /FEA=FLmRNA /CNT=74 /TID=Hs.25829.0 /TIER=FL /STK=0 /UG=Hs.25829 /LL=51655 /DEF=Homo sapiens activator of G protein signaling (AGS1) mRNA, complete cds. /PROD=activator of G protein signaling /FL=gb:AF153192.1 gb:AF172846.1 gb:NM_016084.1 gb:AF069506.1
217190_x_at	-2.4	gb:S67777 /DB_XREF=gi:459362 /FEA=DNA_1 /CNT=2 /TID=Hs.247976.0 /TIER=ConsEnd /STK=0 /UG=Hs.247976 /UG_TITLE=Estrogen receptor {exon 6} (human, tamoxifen-resistant breast tumor 17, Genomic Mutant, 187 nt) /DEF=estrogen receptor {exon 6} (human, tamoxifen-resistant breast tumor 17, Genomic Mutant, 187 nt)
227856_at	-2.4	gb:AI110850 /DB_XREF=gi:6359713 /DB_XREF=HA0303 /FEA=EST /CNT=30 /TID=Hs.23439.0 /TIER=Stack /STK=12 /UG=Hs.23439 /UG_TITLE=ESTs
201312_s_at	-2.4	gb:NM_003022.1 /DB_XREF=gi:4506924 /GEN=SH3BGRL /FEA=FLmRNA /CNT=361 /TID=Hs.14368.0 /TIER=FL+Stack /STK=115 /UG=Hs.14368 /LL=6451 /DEF=Homo sapiens SH3 domain binding glutamic acid-rich protein like (SH3BGRL), mRNA. /PROD=SH3 domain binding glutamic acid-rich proteinlike /FL=gb:AF042081.1 gb:AL136718.1 gb:NM_003022.1
203242_s_at	-2.4	gb:BG054550 /DB_XREF=gi:12511559 /DB_XREF=7o46a11.x1 /CLONE=IMAGE:3576885 /FEA=FLmRNA /CNT=116 /TID=Hs.154103.0 /TIER=Stack /STK=8 /UG=Hs.154103 /LL=10611 /UG_GENE=LIM /UG_TITLE=LIM protein (similar to rat protein kinase C-binding enigma) /FL=gb:NM_006457.1 gb:AF061258.1
204151_x_at	-2.4	gb:NM_001353.2 /DB_XREF=gi:5453542 /GEN=AKR1C1 /FEA=FLmRNA /CNT=107 /TID=Hs.306098.0 /TIER=FL+Stack /STK=25 /UG=Hs.306098 /LL=1645 /DEF=Homo sapiens aldo-keto reductase family 1, member C1 (dihydrodiol dehydrogenase 1; 20-alpha (3-alpha)-hydroxysteroid dehydrogenase) (AKR1C1), mRNA. /PROD=aldo-keto reductase family 1, member C1(dihydrodiol dehydrogenase 1; 20-alpha(3-alpha)-hydroxysteroid dehydro…
226795_at	-2.4	gb:AW007739 /DB_XREF=gi:5856517 /DB_XREF=wt68e08.x1 /CLONE=IMAGE:2512646 /FEA=EST /CNT=38 /TID=Hs.118913.0 /TIER=Stack /STK=12 /UG=Hs.118913 /UG_TITLE=ESTs
202088_at	-2.4	gb:AI635449 /DB_XREF=gi:4686779 /DB_XREF=ts65a01.x1 /CLONE=IMAGE:2233416 /FEA=FLmRNA /CNT=216 /TID=Hs.79136.0 /TIER=Stack /STK=59 /UG=Hs.79136 /LL=25800 /UG_GENE=LIV-1 /UG_TITLE=LIV-1 protein, estrogen regulated /FL=gb:U41060.2 gb:NM_012319.2
200696_s_at	-2.4	gb:NM_000177.1 /DB_XREF=gi:4504164 /GEN=GSN /FEA=FLmRNA /CNT=373 /TID=Hs.290070.0 /TIER=FL+Stack /STK=108 /UG=Hs.290070 /LL=2934 /DEF=Homo sapiens gelsolin (amyloidosis, Finnish type) (GSN), mRNA. /PROD=gelsolin (amyloidosis, Finnish type) /FL=gb:NM_000177.1
204595_s_at	-2.4	gb:AI300520 /DB_XREF=gi:3959866 /DB_XREF=qn55e06.x1 /CLONE=IMAGE:1902178 /FEA=FLmRNA /CNT=82 /TID=Hs.25590.0 /TIER=Stack /STK=23 /UG=Hs.25590 /LL=6781 /UG_GENE=STC1 /UG_TITLE=stanniocalcin 1 /FL=gb:U25997.1 gb:NM_003155.1 gb:U46768.1
224901_at	-2.4	gb:AL571375 /DB_XREF=gi:12928610 /DB_XREF=AL571375 /CLONE=CS0DI009YH10 (3 prime) /FEA=EST /CNT=167 /TID=Hs.247474.2 /TIER=Stack /STK=69 /UG=Hs.247474 /LL=79966 /UG_GENE=FLJ21032 /UG_TITLE=hypothetical protein FLJ21032
200965_s_at	-2.4	gb:NM_006720.1 /DB_XREF=gi:5921987 /GEN=ABLIM /FEA=FLmRNA /CNT=303 /TID=Hs.158203.0 /TIER=FL+Stack /STK=78 /UG=Hs.158203 /LL=3983 /DEF=Homo sapiens actin binding LIM protein 1 (ABLIM), transcript variant ABLIM-s, mRNA. /PROD=actin-binding LIM protein 1, isoform s /FL=gb:D31883.1 gb:NM_006720.1
1558105_a_at	-2.4	gb:AK096921.1 /DB_XREF=gi:21756524 /TID=Hs2.91389.1 /CNT=30 /FEA=mRNA /TIER=ConsEnd /STK=0 /UG=Hs.91389 /UG_TITLE=Homo sapiens cDNA FLJ39602 fis, clone SKNSH2005061. /DEF=Homo sapiens cDNA FLJ39602 fis, clone SKNSH2005061.
210652_s_at	-2.4	gb:BC004399.1 /DB_XREF=gi:13325163 /FEA=FLmRNA /CNT=4 /TID=Hs.125783.0 /TIER=FL /STK=0 /UG=Hs.125783 /LL=22996 /UG_GENE=KIAA0452 /DEF=Homo sapiens, clone MGC:10985, mRNA, complete cds. /PROD=Unknown (protein for MGC:10985) /FL=gb:BC004399.1
229292_at	-2.4	gb:AI652872 /DB_XREF=gi:4736851 /DB_XREF=wb40c08.x1 /CLONE=IMAGE:2308142 /FEA=EST /CNT=22 /TID=Hs.49397.0 /TIER=Stack /STK=18 /UG=Hs.49397 /UG_TITLE=ESTs
208343_s_at	-2.4	gb:AF146343.1 /DB_XREF=gi:5002241 /GEN=CPF /FEA=FLmRNA /CNT=4 /TID=Hs.183123.0 /TIER=FL /STK=0 /UG=Hs.183123 /LL=2494 /DEF=Homo sapiens CYP7A promoter binding factor (CPF) mRNA, complete cds. /PROD=CYP7A promoter binding factor /FL=gb:NM_003822.1 gb:AF146343.1 gb:U80251.1
225368_at	-2.4	gb:BF218115 /DB_XREF=gi:11111701 /DB_XREF=601885819F1 /CLONE=IMAGE:4104197 /FEA=EST /CNT=81 /TID=Hs.21906.0 /TIER=Stack /STK=27 /UG=Hs.21906 /UG_TITLE=ESTs
202668_at	-2.4	gb:BF001670 /DB_XREF=gi:10701945 /DB_XREF=7g91e06.x1 /CLONE=IMAGE:3313858 /FEA=FLmRNA /CNT=160 /TID=Hs.30942.0 /TIER=Stack /STK=36 /UG=Hs.30942 /LL=1948 /UG_GENE=EFNB2 /UG_TITLE=ephrin-B2 /FL=gb:U16797.1 gb:NM_004093.1 gb:L38734.1 gb:U81262.1
221728_x_at	-2.3	gb:AA628440 /DB_XREF=gi:2540827 /DB_XREF=af26f02.s1 /CLONE=IMAGE:1032795 /FEA=mRNA /CNT=416 /TID=Hs.83623.2 /TIER=Stack /STK=70 /UG=Hs.83623 /LL=9970 /UG_GENE=NR1I3 /UG_TITLE=nuclear receptor subfamily 1, group I, member 3
230846_at	-2.3	gb:R43202 /DB_XREF=gi:825427 /DB_XREF=yg18g08.s1 /CLONE=IMAGE:32766 /FEA=EST /CNT=8 /TID=Hs.22902.0 /TIER=Stack /STK=8 /UG=Hs.22902 /UG_TITLE=ESTs
204563_at	-2.3	gb:NM_000655.2 /DB_XREF=gi:5713320 /GEN=SELL /FEA=FLmRNA /CNT=83 /TID=Hs.82848.0 /TIER=FL+Stack /STK=30 /UG=Hs.82848 /LL=6402 /DEF=Homo sapiens selectin L (lymphocyte adhesion molecule 1) (SELL), mRNA. /PROD=selectin L /FL=gb:M25280.1 gb:NM_000655.2
217728_at	-2.3	gb:NM_014624.2 /DB_XREF=gi:9845517 /GEN=S100A6 /FEA=FLmRNA /CNT=477 /TID=Hs.275243.0 /TIER=FL+Stack /STK=200 /UG=Hs.275243 /LL=6277 /DEF=Homo sapiens S100 calcium-binding protein A6 (calcyclin) (S100A6), mRNA. /PROD=S100 calcium-binding protein A6 /FL=gb:NM_014624.2 gb:BC001431.1
225502_at	-2.3	gb:AL161725 /DB_XREF=gi:10045359 /FEA=mRNA /CNT=93 /TID=Hs.171118.0 /TIER=Stack /STK=38 /UG=Hs.171118 /LL=81704 /UG_GENE=FLJ00026 /UG_TITLE=hypothetical protein FLJ00026 /DEF=Human DNA sequence from clone RP11-165F24 on chromosome 9. Contains the 3 end of the gene for a novel protein (similar to Drosophila CG6630 and CG11376, KIAA1058, rat TRG), an RPL12 (60S ribosomal protein L12) pseudogene, ES…
212909_at	-2.3	gb:AL567376 /DB_XREF=gi:12920672 /DB_XREF=AL567376 /CLONE=CS0DF024YO04 (3 prime) /FEA=EST /CNT=102 /TID=Hs.85339.1 /TIER=Stack /STK=11 /UG=Hs.85339 /LL=2863 /UG_GENE=GPR39 /UG_TITLE=G protein-coupled receptor 39
203343_at	-2.3	gb:NM_003359.1 /DB_XREF=gi:4507812 /GEN=UGDH /FEA=FLmRNA /CNT=101 /TID=Hs.28309.0 /TIER=FL+Stack /STK=11 /UG=Hs.28309 /LL=7358 /DEF=Homo sapiens UDP-glucose dehydrogenase (UGDH), mRNA. /PROD=UDP-glucose dehydrogenase /FL=gb:NM_003359.1 gb:AF061016.1
203243_s_at	-2.3	gb:NM_006457.1 /DB_XREF=gi:5453713 /GEN=LIM /FEA=FLmRNA /CNT=116 /TID=Hs.154103.0 /TIER=FL+Stack /STK=9 /UG=Hs.154103 /LL=10611 /DEF=Homo sapiens LIM protein (similar to rat protein kinase C-binding enigma) (LIM), mRNA. /PROD=LIM protein (similar to rat protein kinaseC-binding enigma) /FL=gb:NM_006457.1 gb:AF061258.1
205506_at	-2.3	gb:NM_007127.1 /DB_XREF=gi:6005943 /GEN=VIL1 /FEA=FLmRNA /CNT=36 /TID=Hs.166068.0 /TIER=FL /STK=6 /UG=Hs.166068 /LL=7429 /DEF=Homo sapiens villin 1 (VIL1), mRNA. /PROD=villin 1 /FL=gb:NM_007127.1
212412_at	-2.3	gb:AV715767 /DB_XREF=gi:10797284 /DB_XREF=AV715767 /CLONE=DCBATH02 /FEA=mRNA /CNT=174 /TID=Hs.7780.0 /TIER=Stack /STK=76 /UG=Hs.7780 /UG_TITLE=Homo sapiens mRNA; cDNA DKFZp564A072 (from clone DKFZp564A072)
241652_x_at	-2.3	gb:T82147 /DB_XREF=gi:705154 /DB_XREF=yd95d02.r1 /CLONE=IMAGE:115971 /FEA=EST /CNT=4 /TID=Hs.144333.1 /TIER=ConsEnd /STK=0 /UG=Hs.144333 /UG_TITLE=ESTs
213172_at	-2.3	gb:AW235608 /DB_XREF=gi:6567997 /DB_XREF=xn20d09.x1 /CLONE=IMAGE:2694257 /FEA=mRNA /CNT=84 /TID=Hs.79170.0 /TIER=Stack /STK=11 /UG=Hs.79170 /LL=23508 /UG_GENE=KIAA0227 /UG_TITLE=KIAA0227 protein
208997_s_at	-2.3	gb:U82819.1 /DB_XREF=gi:1877473 /FEA=FLmRNA /CNT=226 /TID=Hs.80658.0 /TIER=FL /STK=1 /UG=Hs.80658 /LL=7351 /UG_GENE=UCP2 /DEF=Homo sapiens UCP2 mRNA, complete cds. /PROD=UCP2 /FL=gb:U76367.1 gb:U82819.1 gb:U94592.1 gb:NM_003355.2
228915_at	-2.3	gb:AI650353 /DB_XREF=gi:4734332 /DB_XREF=wa18h01.x1 /CLONE=IMAGE:2298481 /FEA=EST /CNT=16 /TID=Hs.30098.0 /TIER=Stack /STK=11 /UG=Hs.30098 /UG_TITLE=ESTs
209617_s_at	-2.3	gb:AF035302.1 /DB_XREF=gi:2661061 /FEA=FLmRNA /CNT=208 /TID=Hs.80220.0 /TIER=FL /STK=4 /UG=Hs.80220 /LL=1501 /UG_GENE=CTNND2 /UG_TITLE=catenin (cadherin-associated protein), delta 2 (neural plakophilin-related arm-repeat protein) /DEF=Homo sapiens clone 23717 mRNA, complete cds. /FL=gb:NM_001332.1 gb:U72665.1 gb:AB013805.1 gb:U96136.1 gb:AF035302.1
228153_at	-2.3	gb:AI953847 /DB_XREF=gi:5746157 /DB_XREF=wx70b10.x1 /CLONE=IMAGE:2548987 /FEA=EST /CNT=20 /TID=Hs.294092.0 /TIER=Stack /STK=11 /UG=Hs.294092 /UG_TITLE=ESTs, Moderately similar to ALU1_HUMAN ALU SUBFAMILY J SEQUENCE CONTAMINATION WARNING ENTRY (H.sapiens)
202831_at	-2.3	gb:NM_002083.1 /DB_XREF=gi:4504102 /GEN=GPX2 /FEA=FLmRNA /CNT=202 /TID=Hs.2704.0 /TIER=FL+Stack /STK=39 /UG=Hs.2704 /LL=2877 /DEF=Homo sapiens glutathione peroxidase 2 (gastrointestinal) (GPX2), mRNA. /PROD=gastrointestinal glutathione peroxidase 2 /FL=gb:NM_002083.1
231726_at	-2.3	gb:NM_018934.1 /DB_XREF=gi:9256607 /GEN=PCDHB14 /FEA=FLmRNA /CNT=11 /TID=Hs.283678.0 /TIER=FL /STK=4 /UG=Hs.283678 /LL=56122 /DEF=Homo sapiens protocadherin beta 14 (PCDHB14), mRNA. /PROD=protocadherin beta 14 /FL=gb:NM_018934.1 gb:AF152493.1
206043_s_at	-2.3	gb:NM_014861.1 /DB_XREF=gi:7662255 /GEN=KIAA0703 /FEA=FLmRNA /CNT=17 /TID=Hs.6168.0 /TIER=FL /STK=5 /UG=Hs.6168 /LL=9914 /DEF=Homo sapiens KIAA0703 gene product (KIAA0703), mRNA. /PROD=KIAA0703 gene product /FL=gb:AB014603.1 gb:NM_014861.1
203953_s_at	-2.3	gb:BE791251 /DB_XREF=gi:10212449 /DB_XREF=601583966F1 /CLONE=IMAGE:3938249 /FEA=FLmRNA /CNT=277 /TID=Hs.25640.0 /TIER=Stack /STK=219 /UG=Hs.25640 /LL=1365 /UG_GENE=CLDN3 /UG_TITLE=claudin 3 /FL=gb:NM_001306.1 gb:AB000714.1
232752_at	-2.3	gb:AK001164.1 /DB_XREF=gi:7022245 /FEA=mRNA /CNT=7 /TID=Hs.270555.0 /TIER=ConsEnd /STK=0 /UG=Hs.270555 /UG_TITLE=Homo sapiens cDNA FLJ10302 fis, clone NT2RM2000042 /DEF=Homo sapiens cDNA FLJ10302 fis, clone NT2RM2000042.
230130_at	-2.3	gb:AI692523 /DB_XREF=gi:4969863 /DB_XREF=wd73d06.x1 /CLONE=IMAGE:2337227 /FEA=EST /CNT=13 /TID=Hs.110373.1 /TIER=Stack /STK=10 /UG=Hs.110373 /UG_TITLE=ESTs
227198_at	-2.3	gb:AW085505 /DB_XREF=gi:6040657 /DB_XREF=wy66c12.x1 /CLONE=IMAGE:2553526 /FEA=EST /CNT=34 /TID=Hs.125019.0 /TIER=Stack /STK=8 /UG=Hs.125019 /UG_TITLE=ESTs, Highly similar to KIAA0886 protein (H.sapiens)
234970_at	-2.2	gb:AI741469 /DB_XREF=gi:5109757 /DB_XREF=wg11b01.x1 /CLONE=IMAGE:2364745 /FEA=EST /CNT=83 /TID=Hs.57787.0 /TIER=ConsEnd /STK=0 /UG=Hs.57787 /UG_TITLE=ESTs
1555852_at	-2.2	gb:AI375915 /DB_XREF=gi:4175905 /DB_XREF=tc14c11.x1 /CLONE=IMAGE:2063828 /TID=Hs2.436555.1 /CNT=41 /FEA=mRNA /TIER=Stack /STK=16 /UG=Hs.436555 /UG_TITLE=Homo sapiens cDNA FLJ36661 fis, clone UTERU2002736.
231120_x_at	-2.2	gb:AL569326 /DB_XREF=gi:12924552 /DB_XREF=AL569326 /CLONE=CS0DE008YM20 (3 prime) /FEA=EST /CNT=10 /TID=Hs.106106.1 /TIER=Stack /STK=9 /UG=Hs.106106 /UG_TITLE=Homo sapiens cAMP-dependent protein kinase inhibitor beta mRNA, complete cds
210640_s_at	-2.2	gb:U63917.1 /DB_XREF=gi:2656120 /GEN=GPCR-Br /FEA=FLmRNA /CNT=3 /TID=Hs.113207.1 /TIER=FL /STK=0 /UG=Hs.113207 /LL=2852 /DEF=Human G protein coupled receptor (GPCR-Br) mRNA, complete cds. /PROD=G-protein coupled receptor /FL=gb:U63917.1
212062_at	-2.2	gb:AB014511.1 /DB_XREF=gi:3327035 /GEN=KIAA0611 /FEA=mRNA /CNT=207 /TID=Hs.70604.0 /TIER=Stack /STK=68 /UG=Hs.70604 /LL=10079 /DEF=Homo sapiens mRNA for KIAA0611 protein, partial cds. /PROD=KIAA0611 protein
227929_at	-2.2	gb:AU151342 /DB_XREF=gi:11012863 /DB_XREF=AU151342 /CLONE=NT2RP2004982 /FEA=mRNA /CNT=28 /TID=Hs.22545.0 /TIER=Stack /STK=15 /UG=Hs.22545 /UG_TITLE=Homo sapiens cDNA FLJ12935 fis, clone NT2RP2004982
223854_at	-2.2	gb:AF131761.1 /DB_XREF=gi:4406582 /FEA=FLmRNA /CNT=10 /TID=Hs.232500.0 /TIER=FL /STK=1 /UG=Hs.232500 /LL=56126 /UG_GENE=PCDHB10 /DEF=Homo sapiens clone 25205 mRNA sequence, complete cds. /PROD=Similar to protocadherin-3 (pcdh3) /FL=gb:NM_018930.1 gb:AF131761.1 gb:AF152489.1
221563_at	-2.2	gb:N36770 /DB_XREF=gi:1157912 /DB_XREF=yy34c02.s1 /CLONE=IMAGE:273122 /FEA=FLmRNA /CNT=68 /TID=Hs.177534.0 /TIER=Stack /STK=12 /UG=Hs.177534 /LL=11221 /UG_GENE=DUSP10 /UG_TITLE=dual specificity phosphatase 10 /FL=gb:AB026436.1 gb:NM_007207.2 gb:AF179212.1
207733_x_at	-2.2	gb:NM_002784.1 /DB_XREF=gi:4506166 /GEN=PSG9 /FEA=FLmRNA /CNT=3 /TID=Hs.272620.0 /TIER=FL /STK=0 /UG=Hs.272620 /LL=5678 /DEF=Homo sapiens pregnancy specific beta-1-glycoprotein 9 (PSG9), mRNA. /PROD=pregnancy specific beta-1-glycoprotein 9 /FL=gb:U25987.1 gb:NM_002784.1
222433_at	-2.2	gb:AK025108.1 /DB_XREF=gi:10437557 /FEA=FLmRNA /CNT=265 /TID=Hs.14838.0 /TIER=Stack /STK=33 /UG=Hs.14838 /LL=55740 /UG_GENE=FLJ10773 /UG_TITLE=hypothetical protein FLJ10773 /DEF=Homo sapiens cDNA: FLJ21455 fis, clone COL04696. /FL=gb:NM_018212.1
239697_x_at	-2.2	gb:AA521262 /DB_XREF=gi:2261805 /DB_XREF=aa75e08.s1 /CLONE=IMAGE:826790 /FEA=EST /CNT=5 /TID=Hs.7401.0 /TIER=ConsEnd /STK=4 /UG=Hs.7401 /UG_TITLE=ESTs
237435_at	-2.2	gb:AI093492 /DB_XREF=gi:3432468 /DB_XREF=qb15c01.x1 /CLONE=IMAGE:1696320 /FEA=EST /CNT=6 /TID=Hs.61596.0 /TIER=ConsEnd /STK=6 /UG=Hs.61596 /UG_TITLE=ESTs
227134_at	-2.2	gb:AI341537 /DB_XREF=gi:4078464 /DB_XREF=qq94e02.x1 /CLONE=IMAGE:1939034 /FEA=EST /CNT=50 /TID=Hs.25895.0 /TIER=Stack /STK=42 /UG=Hs.25895 /UG_TITLE=ESTs, Weakly similar to PI-3 kinase (H.sapiens)
1569996_at	-2.2	gb:BC036210.1 /DB_XREF=gi:23242519 /TID=Hs2.129283.1 /CNT=2 /FEA=mRNA /TIER=ConsEnd /STK=0 /UG=Hs.129283 /UG_TITLE=Homo sapiens, clone IMAGE:5265638, mRNA /DEF=Homo sapiens, clone IMAGE:5265638, mRNA.
1553132_a_at	-2.2	gb:NM_152332.1 /DB_XREF=gi:22748724 /TID=Hs2.57787.1 /CNT=23 /FEA=FLmRNA /TIER=FL /STK=1 /LL=123036 /UG_GENE=C14orf47 /UG=Hs.57787 /UG_TITLE=chromosome 14 open reading frame 47 /DEF=Homo sapiens chromosome 14 open reading frame 47 (C14orf47), mRNA. /FL=gb:NM_152332.1
203934_at	-2.2	gb:NM_002253.1 /DB_XREF=gi:11321596 /GEN=KDR /FEA=FLmRNA /CNT=102 /TID=Hs.12337.0 /TIER=FL+Stack /STK=34 /UG=Hs.12337 /LL=3791 /DEF=Homo sapiens kinase insert domain receptor (a type III receptor tyrosine kinase) (KDR), mRNA. /PROD=kinase insert domain receptor (a type IIIreceptor tyrosine kinase) /FL=gb:AF035121.1 gb:NM_002253.1 gb:AF063658.1
221585_at	-2.2	gb:BC004504.1 /DB_XREF=gi:13325399 /FEA=FLmRNA /CNT=63 /TID=Hs.90207.0 /TIER=FL+Stack /STK=29 /UG=Hs.90207 /DEF=Homo sapiens, clone MGC:11138, mRNA, complete cds. /PROD=Unknown (protein for MGC:11138) /FL=gb:BC004504.1
214282_at	-2.2	gb:AA191647 /DB_XREF=gi:1780377 /DB_XREF=zp82a10.s1 /CLONE=IMAGE:626682 /FEA=EST /CNT=11 /TID=Hs.296634.1 /TIER=Stack /STK=8 /UG=Hs.296634 /LL=1356 /UG_GENE=CP /UG_TITLE=ceruloplasmin (ferroxidase)
232242_at	-2.2	gb:AW262022 /DB_XREF=gi:6638838 /DB_XREF=xq30f01.x1 /CLONE=IMAGE:2752153 /FEA=mRNA /CNT=13 /TID=Hs.106278.0 /TIER=ConsEnd /STK=0 /UG=Hs.106278 /UG_TITLE=Homo sapiens cDNA FLJ12839 fis, clone NT2RP2003237
212724_at	-2.2	gb:BG054844 /DB_XREF=gi:12511973 /DB_XREF=nac90f11.x1 /CLONE=IMAGE:3441573 /FEA=FLmRNA /CNT=126 /TID=Hs.6838.0 /TIER=Stack /STK=50 /UG=Hs.6838 /LL=390 /UG_GENE=ARHE /UG_TITLE=ras homolog gene family, member E /FL=gb:NM_005168.1
209631_s_at	-2.2	gb:U87460.1 /DB_XREF=gi:2076881 /FEA=FLmRNA /CNT=83 /TID=Hs.27747.0 /TIER=FL /STK=0 /UG=Hs.27747 /LL=2861 /UG_GENE=GPR37 /DEF=Human putative endothelin receptor type B-like protein mRNA, complete cds. /PROD=putative endothelin receptor type B-likeprotein /FL=gb:U87460.1
215552_s_at	-2.2	gb:AI073549 /DB_XREF=gi:3400193 /DB_XREF=ov45e08.x1 /CLONE=IMAGE:1640294 /FEA=DNA /CNT=3 /TID=Hs.272288.0 /TIER=ConsEnd /STK=1 /UG=Hs.272288 /UG_TITLE=Human DNA sequence from clone RP1-63I5 on chromosome 6q25.1-26. Contains the 3 part of a novel gene and an exon of the ESR1 gene for estrogen receptor 1 (NR3A1, estradiol receptor), ESTs, STSs and GSSs
231832_at	-2.2	gb:AI890347 /DB_XREF=gi:5595511 /DB_XREF=wm84b05.x1 /CLONE=IMAGE:2442609 /FEA=mRNA /CNT=34 /TID=Hs.271923.0 /TIER=ConsEnd /STK=0 /UG=Hs.271923 /UG_TITLE=Homo sapiens cDNA: FLJ22785 fis, clone KAIA2081
217838_s_at	-2.2	gb:NM_016337.1 /DB_XREF=gi:7706686 /GEN=RNB6 /FEA=FLmRNA /CNT=260 /TID=Hs.241471.0 /TIER=FL+Stack /STK=133 /UG=Hs.241471 /LL=51466 /DEF=Homo sapiens RNB6 (RNB6), mRNA. /PROD=RNB6 /FL=gb:AF052504.1 gb:NM_016337.1
225599_s_at	-2.2	gb:AW303300 /DB_XREF=gi:6712980 /DB_XREF=xv17d09.x1 /CLONE=IMAGE:2813393 /FEA=EST /CNT=87 /TID=Hs.6390.1 /TIER=Stack /STK=9 /UG=Hs.6390 /UG_TITLE=Homo sapiens clone FLB3344 PRO0845 mRNA, complete cds
211429_s_at	-2.2	gb:AF119873.1 /DB_XREF=gi:7770182 /FEA=FLmRNA /CNT=1 /TID=Hs.297681.2 /TIER=FL /STK=0 /UG=Hs.297681 /LL=5265 /UG_GENE=SERPINA1 /DEF=Homo sapiens PRO2275 mRNA, complete cds. /PROD=PRO2275 /FL=gb:AF119873.1
201843_s_at	-2.2	gb:NM_004105.2 /DB_XREF=gi:9665261 /GEN=EFEMP1 /FEA=FLmRNA /CNT=300 /TID=Hs.76224.0 /TIER=FL+Stack /STK=13 /UG=Hs.76224 /LL=2202 /DEF=Homo sapiens EGF-containing fibulin-like extracellular matrix protein 1 (EFEMP1), transcript variant 1, mRNA. /PROD=EGF-containing fibulin-like extracellular matrixprotein 1 precursor, isoform a precursor /FL=gb:NM_004105.2 gb:U03877.1
233587_s_at	-2.1	gb:AK022852.1 /DB_XREF=gi:10434485 /FEA=mRNA /CNT=3 /TID=Hs.18760.1 /TIER=ConsEnd /STK=0 /UG=Hs.18760 /LL=57568 /UG_GENE=KIAA1389 /UG_TITLE=KIAA1389 protein /DEF=Homo sapiens cDNA FLJ12790 fis, clone NT2RP2001985, weakly similar to Homo sapiens high-risk human papilloma viruses E6 oncoproteins targeted protein E6TP1 alpha mRNA.
229740_at	-2.1	gb:BF478120 /DB_XREF=gi:11548947 /DB_XREF=7q21d11.x1 /CLONE=IMAGE:3699116 /FEA=EST /CNT=11 /TID=Hs.134478.0 /TIER=Stack /STK=9 /UG=Hs.134478 /UG_TITLE=ESTs
203998_s_at	-2.1	gb:AV723167 /DB_XREF=gi:10826344 /DB_XREF=AV723167 /CLONE=HTBAOF10 /FEA=FLmRNA /CNT=104 /TID=Hs.154679.0 /TIER=Stack /STK=8 /UG=Hs.154679 /LL=6857 /UG_GENE=SYT1 /UG_TITLE=synaptotagmin I /FL=gb:M55047.1 gb:NM_005639.1
234393_at	-2.1	gb:AC004744 /DB_XREF=gi:3152628 /FEA=DNA /CNT=1 /TID=Hs.249120.0 /TIER=ConsEnd /STK=0 /UG=Hs.249120 /UG_TITLE=Homo sapiens BAC clone GS1-465N13 from 7p15-p21 /DEF=Homo sapiens BAC clone GS1-465N13 from 7p15-p21
202976_s_at	-2.1	gb:NM_014899.1 /DB_XREF=gi:7662355 /GEN=KIAA0878 /FEA=FLmRNA /CNT=168 /TID=Hs.188006.0 /TIER=FL+Stack /STK=10 /UG=Hs.188006 /LL=22836 /DEF=Homo sapiens KIAA0878 protein (KIAA0878), mRNA. /PROD=KIAA0878 protein /FL=gb:NM_014899.1 gb:AB020685.1
242907_at	-2.1	gb:BF509371 /DB_XREF=gi:11592735 /DB_XREF=UI-H-BI4-aox-f-03-0-UI.s1 /CLONE=IMAGE:3086357 /FEA=EST /CNT=6 /TID=Hs.160628.0 /TIER=ConsEnd /STK=1 /UG=Hs.160628 /UG_TITLE=ESTs
209835_x_at	-2.1	gb:BC004372.1 /DB_XREF=gi:13325117 /FEA=FLmRNA /CNT=41 /TID=Hs.169610.1 /TIER=FL /STK=0 /UG=Hs.169610 /LL=960 /UG_GENE=CD44 /DEF=Homo sapiens, Similar to CD44 antigen (homing function and Indian blood group system), clone MGC:10468, mRNA, complete cds. /PROD=Similar to CD44 antigen (homing function andIndian blood group system) /FL=gb:BC004372.1
229599_at	-2.1	gb:AA675917 /DB_XREF=gi:2775264 /DB_XREF=e03503f /CLONE=e03503 /FEA=EST /CNT=12 /TID=Hs.120912.0 /TIER=Stack /STK=8 /UG=Hs.120912 /UG_TITLE=ESTs
233498_at	-2.1	gb:AK024204.1 /DB_XREF=gi:10436525 /FEA=mRNA /CNT=3 /TID=Hs.163533.0 /TIER=ConsEnd /STK=0 /UG=Hs.163533 /UG_TITLE=Homo sapiens cDNA FLJ14142 fis, clone MAMMA1002880 /DEF=Homo sapiens cDNA FLJ14142 fis, clone MAMMA1002880.
227253_at	-2.1	gb:AI922198 /DB_XREF=gi:5658162 /DB_XREF=wn89d10.x1 /CLONE=IMAGE:2453011 /FEA=EST /CNT=52 /TID=Hs.282804.1 /TIER=Stack /STK=8 /UG=Hs.282804 /UG_TITLE=Homo sapiens cDNA: FLJ22704 fis, clone HSI12602
203038_at	-2.1	gb:NM_002844.1 /DB_XREF=gi:4506316 /GEN=PTPRK /FEA=FLmRNA /CNT=128 /TID=Hs.79005.0 /TIER=FL+Stack /STK=48 /UG=Hs.79005 /LL=5796 /DEF=Homo sapiens protein tyrosine phosphatase, receptor type, K (PTPRK), mRNA. /PROD=protein tyrosine phosphatase, receptor type, K /FL=gb:L77886.1 gb:NM_002844.1
201670_s_at	-2.1	gb:M68956.1 /DB_XREF=gi:187386 /GEN=MACS /FEA=FLmRNA /CNT=335 /TID=Hs.75607.0 /TIER=FL /STK=4 /UG=Hs.75607 /LL=4082 /DEF=Human myristoylated alanine-rich C-kinase substrate mRNA, complete cds. /PROD=myristoylated alanine-rich C-kinase substrate /FL=gb:M68956.1 gb:D10522.1 gb:NM_002356.4
204967_at	-2.1	gb:NM_001649.1 /DB_XREF=gi:4502174 /GEN=APXL /FEA=FLmRNA /CNT=48 /TID=Hs.2391.0 /TIER=FL+Stack /STK=11 /UG=Hs.2391 /LL=357 /DEF=Homo sapiens apical protein, Xenopus laevis-like (APXL), mRNA. /PROD=apical protein, Xenopus laevis-like /FL=gb:NM_001649.1
229374_at	-2.1	gb:AI758962 /DB_XREF=gi:5152687 /DB_XREF=ty16g12.x1 /CLONE=IMAGE:2279302 /FEA=EST /CNT=25 /TID=Hs.244624.1 /TIER=Stack /STK=9 /UG=Hs.244624 /UG_TITLE=ESTs
204404_at	-2.1	gb:NM_001046.1 /DB_XREF=gi:4506974 /GEN=SLC12A2 /FEA=FLmRNA /CNT=53 /TID=Hs.110736.0 /TIER=FL /STK=2 /UG=Hs.110736 /LL=6558 /DEF=Homo sapiens solute carrier family 12 (sodiumpotassiumchloride transporters), member 2 (SLC12A2), mRNA. /PROD=solute carrier family 12(sodiumpotassiumchloride transporters), member 2 /FL=gb:U30246.1 gb:NM_001046.1
226612_at	-2.1	gb:H17038 /DB_XREF=gi:883278 /DB_XREF=ym39f10.s1 /CLONE=IMAGE:50582 /FEA=EST /CNT=59 /TID=Hs.75893.3 /TIER=Stack /STK=14 /UG=Hs.75893 /LL=288 /UG_GENE=ANK3 /UG_TITLE=ankyrin 3, node of Ranvier (ankyrin G)
206091_at	-2.1	gb:NM_002381.2 /DB_XREF=gi:13518040 /GEN=MATN3 /FEA=FLmRNA /CNT=23 /TID=Hs.278461.0 /TIER=FL /STK=0 /UG=Hs.278461 /LL=4148 /DEF=Homo sapiens matrilin 3 (MATN3) precursor, mRNA. /PROD=matrilin 3 precursor /FL=gb:NM_002381.2
215856_at	-2.1	gb:AK025833.1 /DB_XREF=gi:10438467 /FEA=mRNA /CNT=2 /TID=Hs.287692.0 /TIER=ConsEnd /STK=0 /UG=Hs.287692 /UG_TITLE=Homo sapiens cDNA: FLJ22180 fis, clone HRC00936 /DEF=Homo sapiens cDNA: FLJ22180 fis, clone HRC00936.
202439_s_at	-2.1	gb:NM_000202.2 /DB_XREF=gi:5360215 /GEN=IDS /FEA=FLmRNA /CNT=157 /TID=Hs.172458.0 /TIER=FL+Stack /STK=9 /UG=Hs.172458 /LL=3423 /DEF=Homo sapiens iduronate 2-sulfatase (Hunter syndrome) (IDS), transcript variant 1, mRNA. /PROD=iduronate-2-sulfatase isoform a precursor /FL=gb:M58342.1 gb:NM_000202.2
202975_s_at	-2.1	gb:N21138 /DB_XREF=gi:1126308 /DB_XREF=yx52h03.s1 /CLONE=IMAGE:265397 /FEA=FLmRNA /CNT=168 /TID=Hs.188006.0 /TIER=Stack /STK=36 /UG=Hs.188006 /LL=22836 /UG_GENE=KIAA0878 /UG_TITLE=KIAA0878 protein /FL=gb:NM_014899.1 gb:AB020685.1
240572_s_at	-2.1	gb:BF436632 /DB_XREF=gi:11449031 /DB_XREF=7p09b02.x1 /CLONE=IMAGE:3645243 /FEA=EST /CNT=4 /TID=Hs.156100.1 /TIER=ConsEnd /STK=4 /UG=Hs.156100 /UG_TITLE=ESTs, Weakly similar to c-type lectin DCL1 (M.musculus)
214633_at	-2.1	gb:AI824954 /DB_XREF=gi:5445625 /DB_XREF=wb04c07.x1 /CLONE=IMAGE:2304684 /FEA=FLmRNA /CNT=10 /TID=Hs.157429.0 /TIER=ConsEnd /STK=0 /UG=Hs.157429 /LL=6658 /UG_GENE=SOX3 /UG_TITLE=SRY (sex determining region Y)-box 3 /FL=gb:NM_005634.1
228904_at	-2.1	gb:AW510657 /DB_XREF=gi:7148735 /DB_XREF=hc89b09.x1 /CLONE=IMAGE:2907161 /FEA=EST /CNT=21 /TID=Hs.156044.0 /TIER=Stack /STK=16 /UG=Hs.156044 /UG_TITLE=ESTs
209098_s_at	-2.1	gb:U61276.1 /DB_XREF=gi:1438936 /GEN=HJ1 /FEA=FLmRNA /CNT=199 /TID=Hs.91143.0 /TIER=FL /STK=0 /UG=Hs.91143 /LL=182 /DEF=Human transmembrane protein Jagged 1 (HJ1) mRNA, complete cds. /PROD=transmembrane protein Jagged 1 /FL=gb:AF003837.1 gb:U61276.1 gb:NM_000214.1 gb:U73936.1 gb:AF028593.1
230748_at	-2.1	gb:AI873273 /DB_XREF=gi:5547322 /DB_XREF=wf41c12.x1 /CLONE=IMAGE:2358166 /FEA=EST /CNT=20 /TID=Hs.42645.0 /TIER=Stack /STK=10 /UG=Hs.42645 /UG_TITLE=ESTs
213150_at	-2.1	gb:BF792917 /DB_XREF=gi:12097902 /DB_XREF=602253224F1 /CLONE=IMAGE:4345588 /FEA=FLmRNA /CNT=70 /TID=Hs.110637.0 /TIER=Stack /STK=19 /UG=Hs.110637 /LL=3206 /UG_GENE=HOXA10 /UG_TITLE=homeo box A10 /FL=gb:NM_018951.1
218589_at	-2	gb:NM_005767.1 /DB_XREF=gi:5031968 /GEN=P2Y5 /FEA=FLmRNA /CNT=79 /TID=Hs.189999.0 /TIER=FL /STK=0 /UG=Hs.189999 /LL=10161 /DEF=Homo sapiens purinergic receptor (family A group 5) (P2Y5), mRNA. /PROD=purinergic receptor (family A group 5) /FL=gb:AF000546.1 gb:NM_005767.1
218858_at	-2	gb:NM_022783.1 /DB_XREF=gi:12232472 /GEN=FLJ12428 /FEA=FLmRNA /CNT=61 /TID=Hs.87729.0 /TIER=FL+Stack /STK=17 /UG=Hs.87729 /LL=64798 /DEF=Homo sapiens hypothetical protein FLJ12428 (FLJ12428), mRNA. /PROD=hypothetical protein FLJ12428 /FL=gb:NM_022783.1 gb:AL136678.1
203610_s_at	-2	gb:AI363270 /DB_XREF=gi:4114891 /DB_XREF=qy56f11.x1 /CLONE=IMAGE:2016045 /FEA=FLmRNA /CNT=108 /TID=Hs.59545.0 /TIER=Stack /STK=14 /UG=Hs.59545 /LL=10475 /UG_GENE=RNF15 /UG_TITLE=ring finger protein 15 /FL=gb:U90547.1 gb:NM_006355.1
239710_at	-2	gb:AA993515 /DB_XREF=gi:3180060 /DB_XREF=ot80g07.s1 /CLONE=IMAGE:1623132 /FEA=EST /CNT=5 /TID=Hs.99283.0 /TIER=ConsEnd /STK=4 /UG=Hs.99283 /UG_TITLE=ESTs
226439_s_at	-2	gb:AI246710 /DB_XREF=gi:3842107 /DB_XREF=qi27g11.x1 /CLONE=IMAGE:1857764 /FEA=mRNA /CNT=55 /TID=Hs.3821.1 /TIER=Stack /STK=14 /UG=Hs.3821 /LL=26960 /UG_GENE=NBEA /UG_TITLE=neurobeachin
207935_s_at	-2	gb:NM_002274.1 /DB_XREF=gi:4504910 /GEN=KRT13 /FEA=FLmRNA /CNT=3 /TID=Hs.74070.0 /TIER=FL /STK=0 /UG=Hs.74070 /LL=3860 /DEF=Homo sapiens keratin 13 (KRT13), mRNA. /PROD=keratin 13 /FL=gb:NM_002274.1
213716_s_at	-2	gb:BF939675 /DB_XREF=gi:12357086 /DB_XREF=nac79g07.x1 /CLONE=IMAGE:3440820 /FEA=EST /CNT=23 /TID=Hs.326612.0 /TIER=Stack /STK=17 /UG=Hs.326612 /UG_TITLE=Homo sapiens secreted and transmembrane 1 (SECTM1), mRNA
232099_at	-2	gb:AB046841.1 /DB_XREF=gi:10047318 /GEN=KIAA1621 /FEA=mRNA /CNT=14 /TID=Hs.147674.0 /TIER=ConsEnd /STK=0 /UG=Hs.147674 /LL=57717 /DEF=Homo sapiens mRNA for KIAA1621 protein, partial cds. /PROD=KIAA1621 protein
244714_at	-2	gb:AA809490 /DB_XREF=gi:2878896 /DB_XREF=ob85d03.s1 /CLONE=IMAGE:1338149 /FEA=EST /CNT=6 /TID=Hs.214263.0 /TIER=ConsEnd /STK=1 /UG=Hs.214263 /UG_TITLE=ESTs, Moderately similar to ALU1_HUMAN ALU SUBFAMILY J SEQUENCE CONTAMINATION WARNING ENTRY (H.sapiens)
205590_at	-2	gb:NM_005739.2 /DB_XREF=gi:6382080 /GEN=RASGRP1 /FEA=FLmRNA /CNT=49 /TID=Hs.182591.0 /TIER=FL /STK=0 /UG=Hs.182591 /LL=10125 /DEF=Homo sapiens RAS guanyl releasing protein 1 (calcium and DAG-regulated) (RASGRP1), mRNA. /PROD=RAS guanyl releasing protein 1 /FL=gb:AF081195.1 gb:NM_005739.2 gb:AF106071.1
214046_at	-2	gb:AA017721 /DB_XREF=gi:1479910 /DB_XREF=ze39f11.s1 /CLONE=IMAGE:361389 /FEA=mRNA /CNT=19 /TID=Hs.49117.0 /TIER=Stack /STK=9 /UG=Hs.49117 /UG_TITLE=Homo sapiens mRNA; cDNA DKFZp564N1662 (from clone DKFZp564N1662)
204201_s_at	-2	gb:NM_006264.1 /DB_XREF=gi:5453991 /GEN=PTPN13 /FEA=FLmRNA /CNT=70 /TID=Hs.211595.0 /TIER=FL+Stack /STK=23 /UG=Hs.211595 /LL=5783 /DEF=Homo sapiens protein tyrosine phosphatase, non-receptor type 13 (APO-1CD95 (Fas)-associated phosphatase) (PTPN13), mRNA. /PROD=protein tyrosine phosphatase, non-receptor type13 (APO-1CD95 (Fas)-associated phosphatase) /FL=gb:NM_006264.1 gb:D21210.1
204623_at	-2	gb:NM_003226.1 /DB_XREF=gi:4507452 /GEN=TFF3 /FEA=FLmRNA /CNT=86 /TID=Hs.82961.0 /TIER=FL+Stack /STK=20 /UG=Hs.82961 /LL=7033 /DEF=Homo sapiens trefoil factor 3 (intestinal) (TFF3), mRNA. /PROD=trefoil factor 3 (intestinal) /FL=gb:L15203.1 gb:NM_003226.1 gb:L08044.1
213036_x_at	-2	gb:Y15724 /DB_XREF=gi:3021395 /FEA=DNA /CNT=118 /TID=Hs.5541.2 /TIER=Stack /STK=10 /UG=Hs.5541 /LL=489 /UG_GENE=ATP2A3 /UG_TITLE=ATPase, Ca++ transporting, ubiquitous /DEF=Homo sapiens SERCA3 gene, exons 1-7 (and joined CDS)
203954_x_at	-2	gb:NM_001306.1 /DB_XREF=gi:4502874 /GEN=CLDN3 /FEA=FLmRNA /CNT=277 /TID=Hs.25640.0 /TIER=FL+Stack /STK=20 /UG=Hs.25640 /LL=1365 /DEF=Homo sapiens claudin 3 (CLDN3), mRNA. /PROD=claudin 3 /FL=gb:NM_001306.1 gb:AB000714.1
231183_s_at	-2	gb:AI457817 /DB_XREF=gi:4310686 /DB_XREF=tk09e02.x1 /CLONE=IMAGE:2150522 /FEA=EST /CNT=22 /TID=Hs.91143.2 /TIER=Stack /STK=10 /UG=Hs.91143 /LL=182 /UG_GENE=JAG1 /UG_TITLE=jagged 1 (Alagille syndrome)
220108_at	-2	gb:NM_004297.1 /DB_XREF=gi:4758443 /GEN=GNA14 /FEA=FLmRNA /CNT=10 /TID=Hs.50612.0 /TIER=FL /STK=3 /UG=Hs.50612 /LL=9630 /DEF=Homo sapiens guanine nucleotide binding protein (G protein), alpha 14 (GNA14), mRNA. /PROD=guanine nucleotide binding protein (G protein),alpha 14 /FL=gb:AF105201.1 gb:NM_004297.1
1554007_at	-2	gb:BC036488.1 /DB_XREF=gi:22209045 /TID=Hs2.166348.1 /CNT=41 /FEA=FLmRNA /TIER=FL /STK=7 /UG=Hs.166348 /DEF=Homo sapiens, clone MGC:43145 IMAGE:5261574, mRNA, complete cds. /PROD=Unknown (protein for MGC:43145) /FL=gb:BC036488.1
224990_at	-2	gb:BE972723 /DB_XREF=gi:10586059 /DB_XREF=601652143F1 /CLONE=IMAGE:3935242 /FEA=mRNA /CNT=118 /TID=Hs.122489.0 /TIER=Stack /STK=14 /UG=Hs.122489 /UG_TITLE=Homo sapiens cDNA FLJ13289 fis, clone OVARC1001170
203962_s_at	-2	gb:NM_006393.1 /DB_XREF=gi:5453757 /GEN=NEBL /FEA=FLmRNA /CNT=132 /TID=Hs.5025.0 /TIER=FL+Stack /STK=17 /UG=Hs.5025 /LL=10529 /DEF=Homo sapiens nebulette (NEBL), mRNA. /PROD=nebulette /FL=gb:NM_006393.1
232270_at	-2	gb:AL137535.1 /DB_XREF=gi:6808211 /FEA=mRNA /CNT=11 /TID=Hs.15806.0 /TIER=ConsEnd /STK=0 /UG=Hs.15806 /UG_TITLE=Homo sapiens mRNA; cDNA DKFZp434H2019 (from clone DKFZp434H2019) /DEF=Homo sapiens mRNA; cDNA DKFZp434H2019 (from clone DKFZp434H2019).
203961_at	-2	gb:AL157398 /DB_XREF=gi:10045326 /FEA=FLmRNA /CNT=132 /TID=Hs.5025.0 /TIER=Stack /STK=35 /UG=Hs.5025 /LL=10529 /UG_GENE=NEBL /UG_TITLE=nebulette /DEF=Human DNA sequence from clone RP11-56H7 on chromosome 10. Contains ESTs, STSs and GSSs. Contains the gene for the nebulette protein (NEBL, actin-binding Z-disc protein) /FL=gb:NM_006393.1
205535_s_at	-2	gb:NM_002589.1 /DB_XREF=gi:4505634 /GEN=PCDH7 /FEA=FLmRNA /CNT=32 /TID=Hs.34073.0 /TIER=FL /STK=0 /UG=Hs.34073 /LL=5099 /DEF=Homo sapiens BH-protocadherin (brain-heart) (PCDH7), mRNA. /PROD=BH-protocadherin (brain-heart) /FL=gb:AB006755.1 gb:NM_002589.1
204918_s_at	-2	gb:NM_004529.1 /DB_XREF=gi:4758719 /GEN=MLLT3 /FEA=FLmRNA /CNT=50 /TID=Hs.404.0 /TIER=FL /STK=0 /UG=Hs.404 /LL=4300 /DEF=Homo sapiens myeloidlymphoid or mixed-lineage leukemia (trithorax (Drosophila) homolog); translocated to, 3 (MLLT3), mRNA. /PROD=myeloidlymphoid or mixed-lineage leukemia(trithorax (Drosophila) homolog); translocated to, 3 /FL=gb:L13744.1 gb:NM_004529.1
221207_s_at	-2	gb:NM_015678.1 /DB_XREF=gi:7657362 /GEN=NBEA /FEA=FLmRNA /CNT=2 /TID=Hs.3821.0 /TIER=FL /STK=0 /UG=Hs.3821 /LL=26960 /DEF=Homo sapiens neurobeachin (NBEA), mRNA. /PROD=neurobeachin /FL=gb:NM_015678.1
216048_s_at	-2	gb:AK023621.1 /DB_XREF=gi:10435602 /FEA=mRNA /CNT=3 /TID=Hs.188006.1 /TIER=ConsEnd /STK=1 /UG=Hs.188006 /LL=22836 /UG_GENE=KIAA0878 /UG_TITLE=KIAA0878 protein /DEF=Homo sapiens cDNA FLJ13559 fis, clone PLACE1007852, highly similar to Homo sapiens mRNA for KIAA0878 protein.
217979_at	-2	gb:NM_014399.1 /DB_XREF=gi:7657372 /GEN=NET-6 /FEA=FLmRNA /CNT=217 /TID=Hs.284243.0 /TIER=FL+Stack /STK=10 /UG=Hs.284243 /LL=27075 /DEF=Homo sapiens tetraspan NET-6 protein (NET-6), mRNA. /PROD=tetraspan NET-6 protein /FL=gb:AF120265.1 gb:NM_014399.1 gb:AF100759.1
242592_at	-2	gb:AV727446 /DB_XREF=gi:10836867 /DB_XREF=AV727446 /CLONE=HTCBGH09 /FEA=EST /CNT=10 /TID=Hs.181915.0 /TIER=ConsEnd /STK=3 /UG=Hs.181915 /UG_TITLE=ESTs
220744_s_at	-2	gb:NM_018262.1 /DB_XREF=gi:8922747 /GEN=FLJ10897 /FEA=FLmRNA /CNT=5 /TID=Hs.70202.0 /TIER=FL /STK=0 /UG=Hs.70202 /LL=55764 /DEF=Homo sapiens hypothetical protein FLJ10897 (FLJ10897), mRNA. /PROD=hypothetical protein FLJ10897 /FL=gb:NM_018262.1
1555854_at	-1.9	gb:AA594609 /DB_XREF=gi:2409959 /DB_XREF=nl99b02.s1 /CLONE=IMAGE:1058763 /TID=Hs2.213397.1 /CNT=37 /FEA=mRNA /TIER=Stack /STK=16 /UG=Hs.213397 /UG_TITLE=Homo sapiens cDNA FLJ37920 fis, clone CTONG1000181.
238533_at	-1.9	gb:AA651750 /DB_XREF=gi:2583402 /DB_XREF=ns67d04.r1 /CLONE=IMAGE:1188679 /FEA=EST /CNT=11 /TID=Hs.134736.0 /TIER=ConsEnd /STK=0 /UG=Hs.134736 /UG_TITLE=ESTs
201668_x_at	-1.9	gb:AW163148 /DB_XREF=gi:6302181 /DB_XREF=au92d06.y1 /CLONE=IMAGE:2783723 /FEA=FLmRNA /CNT=335 /TID=Hs.75607.0 /TIER=Stack /STK=58 /UG=Hs.75607 /LL=4082 /UG_GENE=MACS /UG_TITLE=myristoylated alanine-rich protein kinase C substrate (MARCKS, 80K-L) /FL=gb:M68956.1 gb:D10522.1 gb:NM_002356.4
219938_s_at	-1.9	gb:NM_024430.1 /DB_XREF=gi:13270468 /GEN=PSTPIP2 /FEA=FLmRNA /CNT=16 /TID=Hs.69149.0 /TIER=FL /STK=1 /UG=Hs.69149 /LL=9050 /DEF=Homo sapiens proline-serine-threonine phosphatase interacting protein 2 (PSTPIP2), mRNA. /PROD=proline-serine-threonine phosphatase interactingprotein 2 /FL=gb:NM_024430.1
206385_s_at	-1.9	gb:NM_020987.1 /DB_XREF=gi:10947055 /GEN=ANK3 /FEA=FLmRNA /CNT=12 /TID=Hs.75893.0 /TIER=FL /STK=0 /UG=Hs.75893 /LL=288 /DEF=Homo sapiens ankyrin 3, node of Ranvier (ankyrin G) (ANK3), transcript variant 1, mRNA. /PROD=ankyrin 3, isoform 1 /FL=gb:U13616.1 gb:NM_020987.1
225202_at	-1.9	gb:BE620739 /DB_XREF=gi:9891677 /DB_XREF=601483201T1 /CLONE=IMAGE:3885601 /FEA=EST /CNT=142 /TID=Hs.10432.0 /TIER=Stack /STK=69 /UG=Hs.10432 /UG_TITLE=ESTs
208228_s_at	-1.9	gb:M87771.1 /DB_XREF=gi:186781 /GEN=K-sam-III /FEA=FLmRNA /CNT=2 /TID=Hs.278581.4 /TIER=FL /STK=0 /UG=Hs.278581 /LL=2263 /DEF=Human secreted fibroblast growth factor receptor (K-sam-III) mRNA, complete cds. /PROD=fibroblast growth factor receptor /FL=gb:M87771.1 gb:NM_022970.1
222312_s_at	-1.9	gb:AW969803 /DB_XREF=gi:8159647 /DB_XREF=EST381881 /FEA=EST /CNT=7 /TID=Hs.105791.1 /TIER=ConsEnd /STK=0 /UG=Hs.105791 /UG_TITLE=ESTs
222802_at	-1.9	gb:J05008 /DB_XREF=gi:340555 /FEA=FLmRNA /CNT=68 /TID=Hs.2271.0 /TIER=Stack /STK=8 /UG=Hs.2271 /LL=1906 /UG_GENE=EDN1 /UG_TITLE=endothelin 1 /DEF=Homo sapiens endothelin-1 (EDN1) gene, complete cds /FL=gb:NM_001955.1
201842_s_at	-1.9	gb:AI826799 /DB_XREF=gi:5447470 /DB_XREF=wk56d07.x1 /CLONE=IMAGE:2419405 /FEA=FLmRNA /CNT=300 /TID=Hs.76224.0 /TIER=Stack /STK=94 /UG=Hs.76224 /LL=2202 /UG_GENE=EFEMP1 /UG_TITLE=EGF-containing fibulin-like extracellular matrix protein 1 /FL=gb:NM_004105.2 gb:U03877.1
213419_at	-1.9	gb:U62325.1 /DB_XREF=gi:1657751 /GEN=hFE65L /FEA=mRNA /CNT=40 /TID=Hs.324125.0 /TIER=Stack /STK=10 /UG=Hs.324125 /LL=323 /DEF=Human FE65-like protein (hFE65L) mRNA, partial cds. /PROD=FE65-like protein
209459_s_at	-1.9	gb:AF237813.1 /DB_XREF=gi:9963907 /FEA=FLmRNA /CNT=144 /TID=Hs.283675.0 /TIER=FL+Stack /STK=50 /UG=Hs.283675 /LL=57416 /UG_GENE=NPD009 /DEF=Homo sapiens NPD009 mRNA, complete cds. /PROD=NPD009 /FL=gb:NM_020686.1 gb:AF237813.1
233534_at	-1.9	gb:AJ406932.1 /DB_XREF=gi:12655437 /GEN=KRTAP3.2 /FEA=mRNA /CNT=2 /TID=Hs.307026.0 /TIER=ConsEnd /STK=0 /UG=Hs.307026 /DEF=Homo sapiens mRNA for keratin associated protein 3.2 (KRTAP3.2 gene). /PROD=keratin associated protein 3.2
243510_at	-1.9	gb:AI273692 /DB_XREF=gi:3895960 /DB_XREF=ql62a08.x1 /CLONE=IMAGE:1876886 /FEA=EST /CNT=4 /TID=Hs.110470.0 /TIER=ConsEnd /STK=3 /UG=Hs.110470 /UG_TITLE=ESTs
237737_at	-1.9	gb:AI359676 /DB_XREF=gi:4111297 /DB_XREF=qy33g08.x1 /CLONE=IMAGE:2013854 /FEA=EST /CNT=6 /TID=Hs.134014.0 /TIER=ConsEnd /STK=6 /UG=Hs.134014 /LL=50635 /UG_GENE=PCANAP6 /UG_TITLE=prostate cancer associated protein 6
216594_x_at	-1.9	gb:S68290.1 /DB_XREF=gi:544763 /GEN=chlordecone reductase homolog /FEA=mRNA /CNT=1 /TID=Hs.306098.1 /TIER=ConsEnd /STK=0 /UG=Hs.306098 /LL=1645 /UG_TITLE=aldo-keto reductase family 1, member C1 (dihydrodiol dehydrogenase 1; 20-alpha (3-alpha)-hydroxysteroid dehydrogenase) /DEF=chlordecone reductase homolog {clone HAKRc} (human, liver, mRNA, 1158 nt).
205376_at	-1.9	gb:NM_003866.1 /DB_XREF=gi:4504706 /GEN=INPP4B /FEA=FLmRNA /CNT=42 /TID=Hs.153687.0 /TIER=FL+Stack /STK=11 /UG=Hs.153687 /LL=8821 /DEF=Homo sapiens inositol polyphosphate-4-phosphatase, type II, 105kD (INPP4B), mRNA. /PROD=inositol polyphosphate-4-phosphatase, type II,105kD /FL=gb:NM_003866.1 gb:U96922.1
243000_at	-1.9	gb:AW194766 /DB_XREF=gi:6473684 /DB_XREF=xn31a04.x1 /CLONE=IMAGE:2695278 /FEA=EST /CNT=5 /TID=Hs.209382.0 /TIER=ConsEnd /STK=1 /UG=Hs.209382 /UG_TITLE=ESTs
214218_s_at	-1.9	gb:AV699347 /DB_XREF=gi:10301318 /DB_XREF=AV699347 /CLONE=GKCBPH07 /FEA=EST /CNT=18 /TID=Hs.83623.3 /TIER=Stack /STK=13 /UG=Hs.83623 /LL=9970 /UG_GENE=NR1I3 /UG_TITLE=nuclear receptor subfamily 1, group I, member 3
204490_s_at	-1.9	gb:M24915.1 /DB_XREF=gi:180196 /FEA=FLmRNA /CNT=56 /TID=Hs.169610.0 /TIER=FL /STK=5 /UG=Hs.169610 /LL=960 /UG_GENE=CD44 /UG_TITLE=CD44 antigen (homing function and Indian blood group system) /DEF=Human CDw44 antigen, complete cds. /FL=gb:U40373.1 gb:NM_000610.1 gb:M59040.1 gb:M24915.1
213222_at	-1.9	gb:AL049593 /DB_XREF=gi:10443476 /FEA=FLmRNA /CNT=57 /TID=Hs.41143.0 /TIER=Stack /STK=14 /UG=Hs.41143 /LL=23236 /UG_GENE=KIAA0581 /UG_TITLE=phosphoinositide-specific phospholipase C-beta 1 /DEF=Human DNA sequence from clone RP4-654A7 on chromosome 20. Contains the gene for phospholipase C-beta-1 (KIAA0581, 1-phosphatidylinositol-4,5-bisphosphate phosphodiesterase beta 1) (PLCB1, PLC-I), ESTs and …
205741_s_at	-1.9	gb:NM_001392.1 /DB_XREF=gi:4503410 /GEN=DTNA /FEA=FLmRNA /CNT=26 /TID=Hs.54435.0 /TIER=FL+Stack /STK=15 /UG=Hs.54435 /LL=1837 /DEF=Homo sapiens dystrobrevin, alpha (DTNA), mRNA. /PROD=dystrobrevin, alpha /FL=gb:NM_001392.1 gb:BC005300.1
205226_at	-1.9	gb:NM_006207.1 /DB_XREF=gi:5453871 /GEN=PDGFRL /FEA=FLmRNA /CNT=42 /TID=Hs.170040.0 /TIER=FL+Stack /STK=16 /UG=Hs.170040 /LL=5157 /DEF=Homo sapiens platelet-derived growth factor receptor-like (PDGFRL), mRNA. /PROD=platelet-derived growth factor receptor-like /FL=gb:NM_006207.1 gb:D37965.1
215193_x_at	-1.9	gb:AJ297586.1 /DB_XREF=gi:10185079 /GEN=HLA-DRB1 /FEA=mRNA /CNT=7 /TID=Hs.279930.1 /TIER=ConsEnd /STK=0 /UG=Hs.279930 /LL=3125 /DEF=Homo sapiens mRNA for MHC class II antigen (HLA-DRB1 gene), DRB1*0402 allele. /PROD=MHC class II antigen
212732_at	-1.9	gb:AI950273 /DB_XREF=gi:5742583 /DB_XREF=wq37h05.x1 /CLONE=IMAGE:2473497 /FEA=mRNA /CNT=133 /TID=Hs.112844.1 /TIER=Stack /STK=10 /UG=Hs.112844 /LL=55384 /UG_GENE=MEG3 /UG_TITLE=maternally expressed 3
208763_s_at	-1.9	gb:AL110191.1 /DB_XREF=gi:5817105 /GEN=DKFZp566A093 /FEA=FLmRNA /CNT=379 /TID=Hs.75450.1 /TIER=FL+Stack /STK=182 /UG=Hs.75450 /LL=1831 /DEF=Homo sapiens mRNA; cDNA DKFZp566A093 (from clone DKFZp566A093); complete cds. /PROD=hypothetical protein /FL=gb:AF228339.1 gb:AF183393.1 gb:AL110191.1 gb:AF153603.1
213455_at	-1.9	gb:W87466 /DB_XREF=gi:1401521 /DB_XREF=zh67c05.s1 /CLONE=IMAGE:417128 /FEA=EST /CNT=52 /TID=Hs.246885.1 /TIER=Stack /STK=38 /UG=Hs.246885 /LL=55041 /UG_GENE=FLJ20783 /UG_TITLE=hypothetical protein FLJ20783
239319_at	-1.9	gb:BE542563 /DB_XREF=gi:9771208 /DB_XREF=601063949F1 /CLONE=IMAGE:3450157 /FEA=EST /CNT=7 /TID=Hs.184221.0 /TIER=ConsEnd /STK=0 /UG=Hs.184221 /UG_TITLE=ESTs
201669_s_at	-1.9	gb:NM_002356.4 /DB_XREF=gi:11125771 /GEN=MACS /FEA=FLmRNA /CNT=335 /TID=Hs.75607.0 /TIER=FL+Stack /STK=80 /UG=Hs.75607 /LL=4082 /DEF=Homo sapiens myristoylated alanine-rich protein kinase C substrate (MARCKS, 80K-L) (MACS), mRNA. /PROD=myristoylated alanine-rich protein kinase Csubstrate /FL=gb:M68956.1 gb:D10522.1 gb:NM_002356.4
224237_at	-1.9	gb:AF119880.1 /DB_XREF=gi:7770196 /FEA=FLmRNA /CNT=1 /TID=Hs.283038.0 /TIER=FL /STK=0 /UG=Hs.283038 /LL=55396 /UG_GENE=PRO2372 /DEF=Homo sapiens PRO2372 mRNA, complete cds. /PROD=PRO2372 /FL=gb:AF119880.1
219127_at	-1.9	gb:NM_024320.1 /DB_XREF=gi:13236560 /GEN=MGC11242 /FEA=FLmRNA /CNT=64 /TID=Hs.36529.0 /TIER=FL+Stack /STK=32 /UG=Hs.36529 /LL=79170 /DEF=Homo sapiens hypothetical protein MGC11242 (MGC11242), mRNA. /PROD=hypothetical protein MGC11242 /FL=gb:NM_024320.1 gb:BC002865.1
213002_at	-1.9	gb:AA770596 /DB_XREF=gi:2821834 /DB_XREF=oe54a06.s1 /CLONE=IMAGE:1415410 /FEA=EST /CNT=148 /TID=Hs.75607.1 /TIER=Stack /STK=9 /UG=Hs.75607 /LL=4082 /UG_GENE=MACS /UG_TITLE=myristoylated alanine-rich protein kinase C substrate (MARCKS, 80K-L)
209460_at	-1.9	gb:AF237813.1 /DB_XREF=gi:9963907 /FEA=FLmRNA /CNT=144 /TID=Hs.283675.0 /TIER=FL+Stack /STK=50 /UG=Hs.283675 /LL=57416 /UG_GENE=NPD009 /DEF=Homo sapiens NPD009 mRNA, complete cds. /PROD=NPD009 /FL=gb:NM_020686.1 gb:AF237813.1
232843_s_at	-1.9	gb:AL161725 /DB_XREF=gi:10045359 /FEA=DNA_2 /CNT=4 /TID=Hs.171118.1 /TIER=ConsEnd /STK=0 /UG=Hs.171118 /LL=81704 /UG_GENE=FLJ00026 /UG_TITLE=hypothetical protein FLJ00026 /DEF=Human DNA sequence from clone RP11-165F24 on chromosome 9. Contains the 3 end of the gene for a novel protein (similar to Drosophila CG6630 and CG11376, KIAA1058, rat TRG), an RPL12 (60S ribosomal protein L12) pseudogene, E…
242286_at	-1.9	gb:N48896 /DB_XREF=gi:1190062 /DB_XREF=yy77e06.s1 /CLONE=IMAGE:279586 /FEA=EST /CNT=3 /TID=Hs.46550.0 /TIER=ConsEnd /STK=3 /UG=Hs.46550 /UG_TITLE=ESTs
205534_at	-1.9	gb:NM_002589.1 /DB_XREF=gi:4505634 /GEN=PCDH7 /FEA=FLmRNA /CNT=32 /TID=Hs.34073.0 /TIER=FL /STK=0 /UG=Hs.34073 /LL=5099 /DEF=Homo sapiens BH-protocadherin (brain-heart) (PCDH7), mRNA. /PROD=BH-protocadherin (brain-heart) /FL=gb:AB006755.1 gb:NM_002589.1
242338_at	-1.9	gb:BG535396 /DB_XREF=gi:13526941 /DB_XREF=602563057F1 /CLONE=IMAGE:4687766 /FEA=EST /CNT=5 /TID=Hs.330692.0 /TIER=ConsEnd /STK=0 /UG=Hs.330692 /UG_TITLE=ESTs
202086_at	-1.9	gb:NM_002462.1 /DB_XREF=gi:4505290 /GEN=MX1 /FEA=FLmRNA /CNT=203 /TID=Hs.76391.0 /TIER=FL+Stack /STK=91 /UG=Hs.76391 /LL=4599 /DEF=Homo sapiens myxovirus (influenza) resistance 1, homolog of murine (interferon-inducible protein p78) (MX1), mRNA. /PROD=myxovirus (influenza) resistance 1, homolog ofmurine (interferon-inducible protein p78) /FL=gb:NM_002462.1 gb:M30817.1 gb:M33882.1
229797_at	-1.9	gb:AI636080 /DB_XREF=gi:4687410 /DB_XREF=tz92e10.x1 /CLONE=IMAGE:2296074 /FEA=EST /CNT=12 /TID=Hs.49344.1 /TIER=Stack /STK=11 /UG=Hs.49344 /LL=55283 /UG_GENE=FLJ11006 /UG_TITLE=hypothetical protein FLJ11006
205938_at	-1.9	gb:NM_014906.1 /DB_XREF=gi:7662471 /GEN=KIAA1072 /FEA=FLmRNA /CNT=35 /TID=Hs.166351.0 /TIER=FL /STK=3 /UG=Hs.166351 /LL=22843 /DEF=Homo sapiens KIAA1072 protein (KIAA1072), mRNA. /PROD=KIAA1072 protein /FL=gb:AB028995.1 gb:NM_014906.1
204596_s_at	-1.9	gb:U46768.1 /DB_XREF=gi:1199619 /FEA=FLmRNA /CNT=82 /TID=Hs.25590.0 /TIER=FL /STK=0 /UG=Hs.25590 /LL=6781 /UG_GENE=STC1 /DEF=Human stanniocalcin mRNA, complete cds. /PROD=stanniocalcin /FL=gb:U25997.1 gb:NM_003155.1 gb:U46768.1
203887_s_at	-1.9	gb:NM_000361.1 /DB_XREF=gi:4507482 /GEN=THBD /FEA=FLmRNA /CNT=87 /TID=Hs.2030.0 /TIER=FL+Stack /STK=24 /UG=Hs.2030 /LL=7056 /DEF=Homo sapiens thrombomodulin (THBD), mRNA. /PROD=thrombomodulin /FL=gb:NM_000361.1 gb:M16552.1
1561477_at	-1.9	gb:BC034617.1 /DB_XREF=gi:21961458 /TID=Hs2.381999.1 /CNT=2 /FEA=mRNA /TIER=ConsEnd /STK=1 /UG=Hs.381999 /UG_TITLE=Homo sapiens, clone IMAGE:4837395, mRNA, partial cds /DEF=Homo sapiens, clone IMAGE:4837395, mRNA, partial cds.
202669_s_at	-1.9	gb:U16797.1 /DB_XREF=gi:902370 /GEN=EPLG5 /FEA=FLmRNA /CNT=160 /TID=Hs.30942.0 /TIER=FL+Stack /STK=37 /UG=Hs.30942 /LL=1948 /DEF=Human LERK-5 (EPLG5) mRNA, complete cds. /PROD=LERK-5 /FL=gb:U16797.1 gb:NM_004093.1 gb:L38734.1 gb:U81262.1
218999_at	-1.9	gb:NM_018295.1 /DB_XREF=gi:8922813 /GEN=FLJ11000 /FEA=FLmRNA /CNT=66 /TID=Hs.302981.0 /TIER=FL+Stack /STK=20 /UG=Hs.302981 /LL=55281 /DEF=Homo sapiens hypothetical protein FLJ11000 (FLJ11000), mRNA. /PROD=hypothetical protein FLJ11000 /FL=gb:NM_018295.1
208116_s_at	-1.9	gb:NM_005907.1 /DB_XREF=gi:5174520 /GEN=MAN1A1 /FEA=FLmRNA /CNT=2 /TID=Hs.25253.0 /TIER=FL /STK=0 /UG=Hs.25253 /LL=4121 /DEF=Homo sapiens mannosidase, alpha, class 1A, member 1 (MAN1A1), mRNA. /PROD=mannosidase, alpha, class 1A, member 1 /FL=gb:NM_005907.1
224797_at	-1.9	gb:AB037797.1 /DB_XREF=gi:7243132 /GEN=KIAA1376 /FEA=mRNA /CNT=137 /TID=Hs.24684.0 /TIER=Stack /STK=33 /UG=Hs.24684 /LL=57561 /DEF=Homo sapiens mRNA for KIAA1376 protein, partial cds. /PROD=KIAA1376 protein
218435_at	-1.9	gb:NM_013238.1 /DB_XREF=gi:7019452 /GEN=MCJ /FEA=FLmRNA /CNT=95 /TID=Hs.279884.0 /TIER=FL+Stack /STK=50 /UG=Hs.279884 /LL=29103 /DEF=Homo sapiens DNAJ domain-containing (MCJ), mRNA. /PROD=DNAJ domain-containing /FL=gb:NM_013238.1 gb:AF126743.1
224240_s_at	-1.9	gb:AF266504.1 /DB_XREF=gi:10312151 /FEA=FLmRNA /CNT=1 /TID=Hs.283090.0 /TIER=FL /STK=0 /UG=Hs.283090 /LL=56477 /UG_GENE=SCYA28 /DEF=Homo sapiens mucosae-associated epithelial chemokine mRNA, complete cds. /PROD=mucosae-associated epithelial chemokine /FL=gb:AF266504.1
228825_at	-1.9	gb:BE566894 /DB_XREF=gi:9810614 /DB_XREF=601341011F1 /CLONE=IMAGE:3683306 /FEA=DNA_2 /CNT=24 /TID=Hs.114670.0 /TIER=Stack /STK=19 /UG=Hs.114670 /UG_TITLE=Human DNA sequence from clone RP11-16L21 on chromosome 9. Contains the gene for NADP-dependent leukotriene B4 12-hydroxydehydrogenase, the gene for a novel DnaJ domain protein similar to Drosophila, C. elegans and Arabidopsis predicted proteins,…
226145_s_at	-1.9	gb:AL157471.1 /DB_XREF=gi:7018488 /FEA=mRNA /CNT=64 /TID=Hs.15420.1 /TIER=Stack /STK=23 /UG=Hs.15420 /LL=57635 /UG_GENE=KIAA1500 /UG_TITLE=KIAA1500 protein /DEF=Homo sapiens mRNA; cDNA DKFZp761P1423 (from clone DKFZp761P1423).
211646_at	-1.9	gb:L14453.1 /DB_XREF=gi:398494 /FEA=FLmRNA /CNT=1 /TID=HsAffx.900407.797 /TIER=FL /STK=0 /DEF=Human Ig rearranged mu-chain gene V-N-D-N-J-region, complete cds. /FL=gb:L14453.1
215945_s_at	-1.9	gb:BC005016.1 /DB_XREF=gi:13477122 /FEA=mRNA /CNT=2 /TID=Hs.12372.1 /TIER=ConsEnd /STK=0 /UG=Hs.12372 /LL=23321 /UG_GENE=KIAA0517 /DEF=Homo sapiens, clone IMAGE:3636175, mRNA, partial cds. /PROD=Unknown (protein for IMAGE:3636175)
203324_s_at	-1.9	gb:NM_001233.1 /DB_XREF=gi:4557412 /GEN=CAV2 /FEA=FLmRNA /CNT=116 /TID=Hs.139851.0 /TIER=FL+Stack /STK=8 /UG=Hs.139851 /LL=858 /DEF=Homo sapiens caveolin 2 (CAV2), mRNA. /PROD=caveolin 2 /FL=gb:AF035752.1 gb:BC005256.1 gb:NM_001233.1
219756_s_at	-1.8	gb:NM_024921.1 /DB_XREF=gi:13376393 /GEN=FLJ22792 /FEA=FLmRNA /CNT=20 /TID=Hs.267038.0 /TIER=FL /STK=5 /UG=Hs.267038 /LL=79983 /DEF=Homo sapiens hypothetical protein FLJ22792 (FLJ22792), mRNA. /PROD=hypothetical protein FLJ22792 /FL=gb:NM_024921.1
216438_s_at	-1.8	gb:AL133228 /DB_XREF=gi:8217426 /FEA=DNA /CNT=1 /TID=Hs.288031.2 /TIER=ConsEnd /STK=0 /UG=Hs.288031 /LL=6309 /UG_GENE=SC5DL /UG_TITLE=sterol-C5-desaturase (fungal ERG3, delta-5-desaturase)-like /DEF=Human DNA sequence from clone RP5-1071L10 on chromosome 20 Contains part of a gene for a new member of the thymosininterferon-inducible multigene family, ESTs, STSs and GSSs
209147_s_at	-1.8	gb:AB000888.1 /DB_XREF=gi:2467297 /FEA=FLmRNA /CNT=194 /TID=Hs.41569.0 /TIER=FL /STK=0 /UG=Hs.41569 /LL=8611 /UG_GENE=PPAP2A /DEF=Homo sapiens mRNA for phosphatidic acid phosphatase 2a, complete cds. /PROD=phosphatidic acid phosphatase 2a /FL=gb:AF014402.1 gb:NM_003711.1 gb:AB000888.1 gb:AF017116.1
203999_at	-1.8	gb:AV731490 /DB_XREF=gi:10840911 /DB_XREF=AV731490 /CLONE=HTFAZD04 /FEA=FLmRNA /CNT=104 /TID=Hs.154679.0 /TIER=Stack /STK=16 /UG=Hs.154679 /LL=6857 /UG_GENE=SYT1 /UG_TITLE=synaptotagmin I /FL=gb:M55047.1 gb:NM_005639.1
229327_s_at	-1.8	gb:BE674528 /DB_XREF=gi:10035069 /DB_XREF=7e02b02.x1 /CLONE=IMAGE:3281259 /FEA=EST /CNT=33 /TID=Hs.30250.2 /TIER=Stack /STK=13 /UG=Hs.30250 /LL=4094 /UG_GENE=MAF /UG_TITLE=v-maf musculoaponeurotic fibrosarcoma (avian) oncogene homolog
225974_at	-1.8	gb:BF732480 /DB_XREF=gi:12057483 /DB_XREF=nae10f02.x1 /CLONE=IMAGE:3435003 /FEA=EST /CNT=154 /TID=Hs.88594.0 /TIER=Stack /STK=9 /UG=Hs.88594 /UG_TITLE=ESTs
226198_at	-1.8	gb:AV751731 /DB_XREF=gi:10909579 /DB_XREF=AV751731 /CLONE=NPDAXE07 /FEA=mRNA /CNT=55 /TID=Hs.8125.0 /TIER=Stack /STK=41 /UG=Hs.8125 /UG_TITLE=Homo sapiens mRNA; cDNA DKFZp586E1521 (from clone DKFZp586E1521); partial cds
225735_at	-1.8	gb:AL110131.1 /DB_XREF=gi:5817026 /FEA=mRNA /CNT=74 /TID=Hs.28783.0 /TIER=Stack /STK=8 /UG=Hs.28783 /LL=57182 /UG_GENE=KIAA1223 /UG_TITLE=KIAA1223 protein /DEF=Homo sapiens mRNA; cDNA DKFZp564H122 (from clone DKFZp564H122).
205993_s_at	-1.8	gb:NM_005994.1 /DB_XREF=gi:5174712 /GEN=TBX2 /FEA=FLmRNA /CNT=25 /TID=Hs.168357.0 /TIER=FL /STK=1 /UG=Hs.168357 /LL=6909 /DEF=Homo sapiens T-box 2 (TBX2), mRNA. /PROD=T-box 2 /FL=gb:U28049.1 gb:NM_005994.1
209908_s_at	-1.8	gb:BF061658 /DB_XREF=gi:10820568 /DB_XREF=7i82e10.x1 /CLONE=IMAGE:3341226 /FEA=FLmRNA /CNT=73 /TID=Hs.169300.1 /TIER=Stack /STK=17 /UG=Hs.169300 /LL=7042 /UG_GENE=TGFB2 /UG_TITLE=transforming growth factor, beta 2 /FL=gb:M19154.1
236114_at	-1.8	gb:AI798118 /DB_XREF=gi:5363590 /DB_XREF=wh81d09.x1 /CLONE=IMAGE:2387153 /FEA=EST /CNT=7 /TID=Hs.208726.0 /TIER=ConsEnd /STK=5 /UG=Hs.208726 /UG_TITLE=ESTs
206115_at	-1.8	gb:NM_004430.1 /DB_XREF=gi:4758251 /GEN=EGR3 /FEA=FLmRNA /CNT=33 /TID=Hs.74088.0 /TIER=FL+Stack /STK=20 /UG=Hs.74088 /LL=1960 /DEF=Homo sapiens early growth response 3 (EGR3), mRNA. /PROD=early growth response 3 /FL=gb:NM_004430.1
209312_x_at	-1.8	gb:U65585.1 /DB_XREF=gi:5478215 /GEN=HLA-DRB1 /FEA=FLmRNA /CNT=126 /TID=Hs.180255.0 /TIER=FL /STK=0 /UG=Hs.180255 /LL=3123 /DEF=Homo sapiens MHC class II antigen (HLA-DRB1) mRNA, HLA-DRB1*PBL allele, complete cds. /PROD=MHC class II antigen /FL=gb:NM_002124.1 gb:M33600.1 gb:U65585.1 gb:M28583.1
225799_at	-1.8	gb:BF209337 /DB_XREF=gi:11102923 /DB_XREF=601872564F1 /CLONE=IMAGE:4096743 /FEA=EST /CNT=67 /TID=Hs.50724.0 /TIER=Stack /STK=44 /UG=Hs.50724 /UG_TITLE=Homo sapiens cDNA FLJ10934 fis, clone OVARC1000640
201108_s_at	-1.8	gb:BF055462 /DB_XREF=gi:10809358 /DB_XREF=7j80e06.x1 /CLONE=IMAGE:3392770 /FEA=FLmRNA /CNT=371 /TID=Hs.87409.0 /TIER=Stack /STK=12 /UG=Hs.87409 /LL=7057 /UG_GENE=THBS1 /UG_TITLE=thrombospondin 1 /FL=gb:NM_003246.1
1552575_a_at	-1.8	gb:NM_153344.1 /DB_XREF=gi:23503276 /TID=Hs2.98573.1 /CNT=5 /FEA=FLmRNA /TIER=FL /STK=3 /LL=135398 /UG_GENE=MGC46457 /UG=Hs.98573 /UG_TITLE=hypothetical protein MGC46457 /DEF=Homo sapiens hypothetical protein MGC46457 (MGC46457), mRNA. /FL=gb:NM_153344.1
225968_at	-1.8	gb:BG285881 /DB_XREF=gi:13038282 /DB_XREF=602380990F1 /CLONE=IMAGE:4498511 /FEA=EST /CNT=85 /TID=Hs.56340.0 /TIER=Stack /STK=38 /UG=Hs.56340 /UG_TITLE=ESTs
212014_x_at	-1.8	gb:AI493245 /DB_XREF=gi:4394248 /DB_XREF=ti30d08.x1 /CLONE=IMAGE:2131983 /FEA=mRNA /CNT=274 /TID=Hs.169610.3 /TIER=Stack /STK=55 /UG=Hs.169610 /LL=960 /UG_GENE=CD44 /UG_TITLE=CD44 antigen (homing function and Indian blood group system)
215321_at	-1.8	gb:AI825798 /DB_XREF=gi:5446469 /DB_XREF=td18e08.x1 /CLONE=IMAGE:2076038 /FEA=DNA_1 /CNT=5 /TID=Hs.211388.0 /TIER=ConsEnd /STK=2 /UG=Hs.211388 /UG_TITLE=Homo sapiens BAC clone CTB-60N22 from 7q21
231914_at	-1.8	gb:W24623 /DB_XREF=gi:1301533 /DB_XREF=zb62f08.r1 /CLONE=IMAGE:308199 /FEA=DNA_1 /CNT=23 /TID=Hs.306165.0 /TIER=ConsEnd /STK=0 /UG=Hs.306165 /UG_TITLE=Homo sapiens 14q32 Jagged2 gene, complete cds; and unknown gene
215935_at	-1.8	gb:AL080148.1 /DB_XREF=gi:5262600 /GEN=DKFZp434B204 /FEA=mRNA /CNT=2 /TID=Hs.123004.0 /TIER=ConsEnd /STK=0 /UG=Hs.123004 /LL=26165 /DEF=Homo sapiens mRNA; cDNA DKFZp434B204 (from clone DKFZp434B204); partial cds. /PROD=hypothetical protein
213042_s_at	-1.8	gb:AA877910 /DB_XREF=gi:2986875 /DB_XREF=nr12h12.s1 /CLONE=IMAGE:1161671 /FEA=DNA /CNT=118 /TID=Hs.5541.2 /TIER=Stack /STK=36 /UG=Hs.5541 /LL=489 /UG_GENE=ATP2A3 /UG_TITLE=ATPase, Ca++ transporting, ubiquitous
225464_at	-1.8	gb:N30138 /DB_XREF=gi:1148658 /DB_XREF=yx81c07.s1 /CLONE=IMAGE:268140 /FEA=mRNA /CNT=115 /TID=Hs.250705.0 /TIER=Stack /STK=9 /UG=Hs.250705 /UG_TITLE=Homo sapiens cDNA FLJ11685 fis, clone HEMBA1004934
218928_s_at	-1.8	gb:NM_018964.1 /DB_XREF=gi:9507120 /GEN=SLC37A1 /FEA=FLmRNA /CNT=56 /TID=Hs.301871.0 /TIER=FL+Stack /STK=30 /UG=Hs.301871 /LL=54020 /DEF=Homo sapiens solute carrier family 37 (glycerol-3-phosphate transporter), member 1 (SLC37A1), mRNA. /PROD=solute carrier family 37 (glycerol-3-phosphatetransporter), member 1 /FL=gb:NM_018964.1
225897_at	-1.8	gb:AI709406 /DB_XREF=gi:4999182 /DB_XREF=as37d05.x1 /CLONE=IMAGE:2319369 /FEA=mRNA /CNT=71 /TID=Hs.330716.0 /TIER=Stack /STK=9 /UG=Hs.330716 /UG_TITLE=Homo sapiens mRNA, 3UTR, up-regulated by BCG-CWS
215440_s_at	-1.8	gb:AL523320 /DB_XREF=gi:12786813 /DB_XREF=AL523320 /CLONE=CS0DC001YD02 (5 prime) /FEA=DNA_3 /CNT=5 /TID=Hs.184736.1 /TIER=ConsEnd /STK=0 /UG=Hs.184736 /LL=56271 /UG_GENE=FLJ10097 /UG_TITLE=hypothetical protein FLJ10097
225803_at	-1.8	gb:AW006123 /DB_XREF=gi:5854901 /DB_XREF=wz92f05.x1 /CLONE=IMAGE:2566305 /FEA=EST /CNT=77 /TID=Hs.61661.0 /TIER=Stack /STK=35 /UG=Hs.61661 /UG_TITLE=ESTs, Weakly similar to AF174605 1 F-box protein Fbx25 (H.sapiens)
211990_at	-1.8	gb:M27487.1 /DB_XREF=gi:703088 /GEN=HLA-DPA1 /FEA=FLmRNA /CNT=358 /TID=Hs.914.0 /TIER=FL+Stack /STK=139 /UG=Hs.914 /DEF=Homo sapiens MHC class II DPw3-alpha-1 chain mRNA, complete cds. /PROD=MHC class II DP3-alpha /FL=gb:M27487.1
209081_s_at	-1.8	gb:NM_030582.1 /DB_XREF=gi:13385619 /GEN=COL18A1 /FEA=FLmRNA /CNT=274 /TID=Hs.78409.0 /TIER=FL+Stack /STK=71 /UG=Hs.78409 /LL=80781 /DEF=Homo sapiens collagen, type XVIII, alpha 1 (COL18A1), mRNA. /PROD=collagen, type XVIII, alpha 1 /FL=gb:AF018081.1 gb:NM_016214.1 gb:NM_030582.1 gb:AF184060.1
48031_r_at	-1.8	Cluster Incl. H93077:yv05a04.s1 Homo sapiens cDNA, 3 end /clone=IMAGE-241806 /clone_end=3 /gb=H93077 /gi=1099405 /ug=Hs.10235 /len=604
216540_at	-1.8	gb:X61072.1 /DB_XREF=gi:33511 /FEA=mRNA /CNT=1 /TID=Hs.272500.1 /TIER=ConsEnd /STK=0 /UG=Hs.272500 /DEF=Human mRNA for T cell receptor, clone IGRA17. /PROD=T cell receptor
225056_at	-1.8	gb:AB037810.1 /DB_XREF=gi:7243158 /GEN=KIAA1389 /FEA=mRNA /CNT=143 /TID=Hs.18760.0 /TIER=Stack /STK=40 /UG=Hs.18760 /LL=57568 /DEF=Homo sapiens mRNA for KIAA1389 protein, partial cds. /PROD=KIAA1389 protein
227443_at	-1.8	gb:AI972386 /DB_XREF=gi:5769212 /DB_XREF=wr37g07.x1 /CLONE=IMAGE:2489916 /FEA=EST /CNT=28 /TID=Hs.95893.0 /TIER=Stack /STK=21 /UG=Hs.95893 /UG_TITLE=ESTs
202357_s_at	-1.8	gb:NM_001710.1 /DB_XREF=gi:4502396 /GEN=BF /FEA=FLmRNA /CNT=304 /TID=Hs.69771.0 /TIER=FL+Stack /STK=159 /UG=Hs.69771 /LL=629 /DEF=Homo sapiens B-factor, properdin (BF), mRNA. /PROD=B-factor, properdin /FL=gb:S67310.1 gb:L15702.1 gb:NM_001710.1 gb:BC004143.1
212960_at	-1.8	gb:BE646554 /DB_XREF=gi:9970865 /DB_XREF=7e89a04.x1 /CLONE=IMAGE:3292302 /FEA=mRNA /CNT=71 /TID=Hs.90419.0 /TIER=Stack /STK=12 /UG=Hs.90419 /LL=23158 /UG_GENE=KIAA0882 /UG_TITLE=KIAA0882 protein
236237_at	-1.8	gb:AA526387 /DB_XREF=gi:2268456 /DB_XREF=ni95g09.s1 /CLONE=IMAGE:984640 /FEA=EST /CNT=7 /TID=Hs.152385.0 /TIER=ConsEnd /STK=5 /UG=Hs.152385 /UG_TITLE=ESTs
225611_at	-1.8	gb:AI922968 /DB_XREF=gi:5659018 /DB_XREF=wn66h03.x1 /CLONE=IMAGE:2450453 /FEA=EST /CNT=76 /TID=Hs.110341.0 /TIER=Stack /STK=10 /UG=Hs.110341 /UG_TITLE=ESTs, Weakly similar to unknown (M.musculus)
231964_at	-1.8	gb:AL117598.1 /DB_XREF=gi:5912166 /FEA=mRNA /CNT=15 /TID=Hs.137206.0 /TIER=ConsEnd /STK=0 /UG=Hs.137206 /UG_TITLE=Homo sapiens mRNA; cDNA DKFZp564H1663 (from clone DKFZp564H1663) /DEF=Homo sapiens mRNA; cDNA DKFZp564H1663 (from clone DKFZp564H1663).
235061_at	-1.8	gb:AV706522 /DB_XREF=gi:10723801 /DB_XREF=AV706522 /CLONE=ADBDAF07 /FEA=EST /CNT=18 /TID=Hs.291000.0 /TIER=ConsEnd /STK=6 /UG=Hs.291000 /UG_TITLE=ESTs, Moderately similar to ALU7_HUMAN ALU SUBFAMILY SQ SEQUENCE CONTAMINATION WARNING ENTRY (H.sapiens)
227404_s_at	-1.8	gb:AI459194 /DB_XREF=gi:4311773 /DB_XREF=tj54g06.x1 /CLONE=IMAGE:2145370 /FEA=EST /CNT=42 /TID=Hs.326035.1 /TIER=Stack /STK=26 /UG=Hs.326035 /LL=1958 /UG_GENE=EGR1 /UG_TITLE=early growth response 1
57588_at	-1.8	Cluster Incl. R62432:yg52e11.s1 Homo sapiens cDNA, 3 end /clone=IMAGE-36023 /clone_end=3 /gb=R62432 /gi=834311 /ug=Hs.12321 /len=487
209681_at	-1.7	gb:AF153330.1 /DB_XREF=gi:5453325 /GEN=TC1 /FEA=FLmRNA /CNT=77 /TID=Hs.30246.0 /TIER=FL+Stack /STK=26 /UG=Hs.30246 /LL=10560 /DEF=Homo sapiens thiamine carrier 1 (TC1) mRNA, complete cds. /PROD=thiamine carrier 1 /FL=gb:AF135488.1 gb:AF153330.1 gb:AF160812.1
219619_at	-1.7	gb:NM_017594.1 /DB_XREF=gi:8922160 /GEN=DKFZp761C07121 /FEA=FLmRNA /CNT=37 /TID=Hs.165636.0 /TIER=FL /STK=0 /UG=Hs.165636 /LL=54769 /DEF=Homo sapiens hypothetical protein DKFZp761C07121 (DKFZp761C07121), mRNA. /PROD=hypothetical protein DKFZp761C07121 /FL=gb:NM_017594.1
201042_at	-1.7	gb:AL031651 /DB_XREF=gi:6065866 /FEA=FLmRNA /CNT=453 /TID=Hs.8265.0 /TIER=Stack /STK=206 /UG=Hs.8265 /LL=7052 /UG_GENE=TGM2 /UG_TITLE=transglutaminase 2 (C polypeptide, protein-glutamine-gamma-glutamyltransferase) /DEF=Human DNA sequence from clone RP5-1054A22 on chromosome 20q11.22-12 Contains two isoforms of the gene for TGM2 (transglutaminase 2 (C polypeptide, protein-glutamine-gamma-glutamylt…
212382_at	-1.7	gb:BF433429 /DB_XREF=gi:11445592 /DB_XREF=7q53a12.x1 /CLONE=IMAGE:3702046 /FEA=mRNA /CNT=240 /TID=Hs.289068.0 /TIER=Stack /STK=28 /UG=Hs.289068 /UG_TITLE=Homo sapiens cDNA FLJ11918 fis, clone HEMBB1000272
203789_s_at	-1.7	gb:NM_006379.1 /DB_XREF=gi:5454047 /GEN=SEMA3C /FEA=FLmRNA /CNT=92 /TID=Hs.171921.0 /TIER=FL+Stack /STK=18 /UG=Hs.171921 /LL=10512 /DEF=Homo sapiens sema domain, immunoglobulin domain (Ig), short basic domain, secreted, (semaphorin) 3C (SEMA3C), mRNA. /PROD=sema domain, immunoglobulin domain (Ig), shortbasic domain, secreted, (semaphorin) 3C /FL=gb:NM_006379.1 gb:AB000220.1
227020_at	-1.7	gb:BE502982 /DB_XREF=gi:9705390 /DB_XREF=hz81h12.x1 /CLONE=IMAGE:3214439 /FEA=EST /CNT=49 /TID=Hs.24133.0 /TIER=Stack /STK=28 /UG=Hs.24133 /UG_TITLE=ESTs
234785_at	-1.7	gb:AK025047.1 /DB_XREF=gi:10437484 /FEA=mRNA /CNT=1 /TID=Hs.288752.0 /TIER=ConsEnd /STK=0 /UG=Hs.288752 /LL=80193 /UG_GENE=FLJ21394 /UG_TITLE=hypothetical protein FLJ21394 /DEF=Homo sapiens cDNA: FLJ21394 fis, clone COL03536.
202342_s_at	-1.7	gb:NM_015271.1 /DB_XREF=gi:13446226 /GEN=KIAA0517 /FEA=FLmRNA /CNT=143 /TID=Hs.12372.0 /TIER=FL+Stack /STK=20 /UG=Hs.12372 /LL=23321 /DEF=Homo sapiens tripartite motif protein TRIM2 (KIAA0517), mRNA. /PROD=tripartite motif protein TRIM2 /FL=gb:AF220018.1 gb:NM_015271.1
229092_at	-1.7	gb:AI420144 /DB_XREF=gi:4266075 /DB_XREF=tf05e04.x1 /CLONE=IMAGE:2095326 /FEA=EST /CNT=24 /TID=Hs.91954.0 /TIER=Stack /STK=20 /UG=Hs.91954 /UG_TITLE=ESTs
210946_at	-1.7	gb:AF014403.1 /DB_XREF=gi:3123849 /GEN=PAP2-a2 /FEA=FLmRNA /CNT=2 /TID=Hs.41569.1 /TIER=FL /STK=0 /UG=Hs.41569 /LL=8611 /DEF=Homo sapiens type-2 phosphatidic acid phosphatase alpha-2 (PAP2-a2) mRNA, complete cds. /PROD=type-2 phosphatidic acid phosphatase alpha-2 /FL=gb:AF014403.1
233888_s_at	-1.7	gb:AK023899.1 /DB_XREF=gi:10435973 /FEA=mRNA /CNT=2 /TID=Hs.18995.1 /TIER=ConsEnd /STK=0 /UG=Hs.18995 /LL=57522 /UG_GENE=KIAA1304 /UG_TITLE=KIAA1304 protein /DEF=Homo sapiens cDNA FLJ13837 fis, clone THYRO1000748, moderately similar to RHO-GAP HEMATOPOIETIC PROTEIN C1.
229288_at	-1.7	gb:BF439579 /DB_XREF=gi:11452017 /DB_XREF=nab65d07.x1 /CLONE=IMAGE:3272509 /FEA=EST /CNT=19 /TID=Hs.54709.0 /TIER=Stack /STK=16 /UG=Hs.54709 /UG_TITLE=ESTs
217432_s_at	-1.7	gb:AF179281.1 /DB_XREF=gi:7542379 /FEA=mRNA /CNT=1 /TID=Hs.172458.4 /TIER=ConsEnd /STK=0 /UG=Hs.172458 /LL=3423 /UG_GENE=IDS /UG_TITLE=iduronate 2-sulfatase (Hunter syndrome) /DEF=Homo sapiens normal control W-IDS fusion transcript, mRNA sequence.
232020_at	-1.7	gb:AU157259 /DB_XREF=gi:11018780 /DB_XREF=AU157259 /CLONE=PLACE1006961 /FEA=mRNA /CNT=14 /TID=Hs.323849.0 /TIER=ConsEnd /STK=1 /UG=Hs.323849 /UG_TITLE=Homo sapiens cDNA FLJ11157 fis, clone PLACE1006961
231737_at	-1.7	gb:NM_014405.1 /DB_XREF=gi:7656947 /GEN=CACNG4 /FEA=FLmRNA /CNT=7 /TID=Hs.331904.0 /TIER=FL /STK=1 /UG=Hs.331904 /LL=27092 /DEF=Homo sapiens calcium channel, voltage-dependent, gamma subunit 4 (CACNG4), mRNA. /PROD=calcium channel, voltage-dependent, gammasubunit 4 /FL=gb:NM_014405.1 gb:AF162692.1
225600_at	-1.7	gb:AW303300 /DB_XREF=gi:6712980 /DB_XREF=xv17d09.x1 /CLONE=IMAGE:2813393 /FEA=EST /CNT=87 /TID=Hs.6390.1 /TIER=Stack /STK=9 /UG=Hs.6390 /UG_TITLE=Homo sapiens clone FLB3344 PRO0845 mRNA, complete cds
223821_s_at	-1.7	gb:BC004888.1 /DB_XREF=gi:13436145 /FEA=FLmRNA /CNT=7 /TID=Hs.26244.1 /TIER=FL /STK=0 /UG=Hs.26244 /LL=55061 /UG_GENE=FLJ10052 /DEF=Homo sapiens, Similar to hypothetical protein FLJ10052, clone MGC:11193, mRNA, complete cds. /PROD=Similar to hypothetical protein FLJ10052 /FL=gb:BC004888.1
235444_at	-1.7	gb:AI417897 /DB_XREF=gi:4261401 /DB_XREF=tg55b06.x1 /CLONE=IMAGE:2112659 /FEA=EST /CNT=13 /TID=Hs.235860.0 /TIER=ConsEnd /STK=2 /UG=Hs.235860 /UG_TITLE=ESTs
210218_s_at	-1.7	gb:U36501.1 /DB_XREF=gi:1173655 /GEN=SP100-B /FEA=FLmRNA /CNT=13 /TID=Hs.77617.2 /TIER=FL /STK=5 /UG=Hs.77617 /LL=6672 /DEF=Human SP100-B (SP100-B) mRNA, complete cds. /PROD=SP100-B /FL=gb:U36501.1
225481_at	-1.7	gb:AL040051 /DB_XREF=gi:5935273 /DB_XREF=DKFZp434P1112_s1 /CLONE=DKFZp434P1112 /FEA=mRNA /CNT=115 /TID=Hs.250705.0 /TIER=Stack /STK=20 /UG=Hs.250705 /UG_TITLE=Homo sapiens cDNA FLJ11685 fis, clone HEMBA1004934
230003_at	-1.7	gb:AW779917 /DB_XREF=gi:7794520 /DB_XREF=hn90d06.x1 /CLONE=IMAGE:3035147 /FEA=EST /CNT=12 /TID=Hs.88156.0 /TIER=Stack /STK=9 /UG=Hs.88156 /UG_TITLE=ESTs
200670_at	-1.7	gb:NM_005080.1 /DB_XREF=gi:4827057 /GEN=XBP1 /FEA=FLmRNA /CNT=469 /TID=Hs.149923.0 /TIER=FL+Stack /STK=193 /UG=Hs.149923 /LL=7494 /DEF=Homo sapiens X-box binding protein 1 (XBP1), mRNA. /PROD=X-box binding protein 1 /FL=gb:NM_005080.1 gb:M31627.1 gb:BC000938.1
213245_at	-1.7	gb:AL120173 /DB_XREF=gi:5926072 /DB_XREF=DKFZp761C117_s1 /CLONE=DKFZp761C117 /FEA=EST /CNT=60 /TID=Hs.301663.0 /TIER=Stack /STK=19 /UG=Hs.301663 /UG_TITLE=ESTs
226534_at	-1.7	gb:AI446414 /DB_XREF=gi:4295043 /DB_XREF=tj10h10.x1 /CLONE=IMAGE:2141155 /FEA=mRNA /CNT=44 /TID=Hs.5921.0 /TIER=Stack /STK=14 /UG=Hs.5921 /UG_TITLE=Homo sapiens cDNA: FLJ21592 fis, clone COL07036
212345_s_at	-1.7	gb:BE675139 /DB_XREF=gi:10035680 /DB_XREF=7f03b12.x1 /CLONE=IMAGE:3293567 /FEA=mRNA /CNT=161 /TID=Hs.13659.0 /TIER=Stack /STK=19 /UG=Hs.13659 /LL=64764 /UG_GENE=DKFZP586F2423 /UG_TITLE=hypothetical protein DKFZp586F2423
228969_at	-1.7	gb:AI922323 /DB_XREF=gi:5658287 /DB_XREF=wn90h03.x1 /CLONE=IMAGE:2453141 /FEA=EST /CNT=18 /TID=Hs.293380.0 /TIER=Stack /STK=12 /UG=Hs.293380 /UG_TITLE=ESTs
232035_at	-1.7	gb:BE740761 /DB_XREF=gi:10154753 /DB_XREF=601593557F1 /CLONE=IMAGE:3947415 /FEA=DNA /CNT=12 /TID=Hs.93758.1 /TIER=ConsEnd /STK=0 /UG=Hs.93758 /LL=8365 /UG_GENE=H4FH /UG_TITLE=H4 histone family, member H
230951_at	-1.7	gb:AW242920 /DB_XREF=gi:6576691 /DB_XREF=xn27f09.x1 /CLONE=IMAGE:2694953 /FEA=EST /CNT=8 /TID=Hs.129368.0 /TIER=Stack /STK=8 /UG=Hs.129368 /UG_TITLE=ESTs
230036_at	-1.7	gb:BE669858 /DB_XREF=gi:10030399 /DB_XREF=7e25h10.x1 /CLONE=IMAGE:3283555 /FEA=EST /CNT=12 /TID=Hs.42299.0 /TIER=Stack /STK=8 /UG=Hs.42299 /UG_TITLE=ESTs
208180_s_at	-1.7	gb:NM_003543.2 /DB_XREF=gi:5579466 /GEN=H4FH /FEA=FLmRNA /CNT=1 /TID=Hs.93758.0 /TIER=FL /STK=0 /UG=Hs.93758 /LL=8365 /DEF=Homo sapiens H4 histone family, member H (H4FH), mRNA. /PROD=H4 histone family, member H /FL=gb:NM_003543.2
236302_at	-1.7	gb:R40892 /DB_XREF=gi:823097 /DB_XREF=yf76f07.s1 /CLONE=IMAGE:28365 /FEA=EST /CNT=10 /TID=Hs.21326.0 /TIER=ConsEnd /STK=7 /UG=Hs.21326 /UG_TITLE=ESTs
221874_at	-1.7	gb:AB037745.1 /DB_XREF=gi:7243028 /GEN=KIAA1324 /FEA=mRNA /CNT=64 /TID=Hs.104696.0 /TIER=ConsEnd /STK=7 /UG=Hs.104696 /LL=57535 /DEF=Homo sapiens mRNA for KIAA1324 protein, partial cds. /PROD=KIAA1324 protein
228151_at	-1.7	gb:BF970431 /DB_XREF=gi:12337646 /DB_XREF=602272767F1 /CLONE=IMAGE:4360721 /FEA=EST /CNT=26 /TID=Hs.293796.0 /TIER=Stack /STK=19 /UG=Hs.293796 /UG_TITLE=ESTs
228266_s_at	-1.7	gb:BE703418 /DB_XREF=gi:10091160 /DB_XREF=MR2-NN1111-070800-008-a03 /FEA=EST /CNT=108 /TID=Hs.127842.1 /TIER=ConsEnd /STK=0 /UG=Hs.127842 /LL=50810 /UG_GENE=CGI-142 /UG_TITLE=CGI-142
226208_at	-1.7	gb:AI692595 /DB_XREF=gi:4969935 /DB_XREF=wd69f11.x1 /CLONE=IMAGE:2336877 /FEA=mRNA /CNT=60 /TID=Hs.13913.0 /TIER=Stack /STK=8 /UG=Hs.13913 /LL=57688 /UG_GENE=KIAA1577 /UG_TITLE=KIAA1577 protein
215303_at	-1.7	gb:BE046461 /DB_XREF=gi:8363514 /DB_XREF=hn47g05.x2 /CLONE=IMAGE:3026840 /FEA=mRNA /CNT=10 /TID=Hs.159412.0 /TIER=ConsEnd /STK=1 /UG=Hs.159412 /UG_TITLE=Homo sapiens clone 24628 mRNA sequence
242775_at	-1.7	gb:BF477980 /DB_XREF=gi:11548807 /DB_XREF=7r08f01.x1 /CLONE=IMAGE:3707280 /FEA=EST /CNT=6 /TID=Hs.114959.0 /TIER=ConsEnd /STK=1 /UG=Hs.114959 /UG_TITLE=ESTs, Weakly similar to ALUC_HUMAN !!!! ALU CLASS C WARNING ENTRY !!! (H.sapiens)
209738_x_at	-1.7	gb:M31125.1 /DB_XREF=gi:190619 /FEA=FLmRNA /CNT=77 /TID=Hs.252097.1 /TIER=FL /STK=0 /UG=Hs.252097 /LL=5675 /UG_GENE=PSG6 /UG_TITLE=pregnancy specific beta-1-glycoprotein 6 /DEF=Human pregnancy-specific-beta 1-glycoprotein (PS1) mRNA, complete cds, clone hPS12. /FL=gb:M31125.1
227232_at	-1.7	gb:T58044 /DB_XREF=gi:659905 /DB_XREF=yb26c10.s1 /CLONE=IMAGE:72306 /FEA=mRNA /CNT=32 /TID=Hs.241471.1 /TIER=Stack /STK=11 /UG=Hs.241471 /LL=51466 /UG_GENE=RNB6 /UG_TITLE=RNB6
203988_s_at	-1.7	gb:NM_004480.1 /DB_XREF=gi:4758407 /GEN=FUT8 /FEA=FLmRNA /CNT=78 /TID=Hs.118722.0 /TIER=FL /STK=0 /UG=Hs.118722 /LL=2530 /DEF=Homo sapiens fucosyltransferase 8 (alpha (1,6) fucosyltransferase) (FUT8), mRNA. /PROD=fucosyltransferase 8 (alpha (1,6)fucosyltransferase) /FL=gb:D89289.1 gb:NM_004480.1
225081_s_at	-1.7	gb:AK022955.1 /DB_XREF=gi:10434645 /FEA=mRNA /CNT=130 /TID=Hs.16520.0 /TIER=Stack /STK=61 /UG=Hs.16520 /LL=55536 /UG_GENE=DKFZp762L0311 /UG_TITLE=hypothetical protein DKFZp762L0311 /DEF=Homo sapiens cDNA FLJ12893 fis, clone NT2RP2004165.
213744_at	-1.7	gb:AI817331 /DB_XREF=gi:5436410 /DB_XREF=wk36h03.x1 /CLONE=IMAGE:2417525 /FEA=mRNA /CNT=40 /TID=Hs.196012.0 /TIER=ConsEnd /STK=0 /UG=Hs.196012 /LL=26033 /UG_GENE=KIAA0534 /UG_TITLE=KIAA0534 protein
217523_at	-1.7	gb:AV700298 /DB_XREF=gi:10302269 /DB_XREF=AV700298 /CLONE=GKCBVGO5 /FEA=EST /CNT=7 /TID=Hs.285173.0 /TIER=ConsEnd /STK=7 /UG=Hs.285173 /UG_TITLE=ESTs, Moderately similar to CD44_HUMAN CD44 ANTIGEN PRECURSOR (H.sapiens)
242042_s_at	-1.7	gb:AA406052 /DB_XREF=gi:2064161 /DB_XREF=zu65a08.s1 /CLONE=IMAGE:742838 /FEA=EST /CNT=6 /TID=Hs.119187.1 /TIER=ConsEnd /STK=2 /UG=Hs.119187 /UG_TITLE=ESTs
202525_at	-1.7	gb:NM_002773.1 /DB_XREF=gi:4506152 /GEN=PRSS8 /FEA=FLmRNA /CNT=182 /TID=Hs.75799.0 /TIER=FL+Stack /STK=76 /UG=Hs.75799 /LL=5652 /DEF=Homo sapiens protease, serine, 8 (prostasin) (PRSS8), mRNA. /PROD=protease, serine, 8 (prostasin) /FL=gb:BC001462.1 gb:L41351.1 gb:NM_002773.1
229281_at	-1.7	gb:N51682 /DB_XREF=gi:1192848 /DB_XREF=yy72a06.s1 /CLONE=IMAGE:279058 /FEA=EST /CNT=17 /TID=Hs.47314.0 /TIER=Stack /STK=8 /UG=Hs.47314 /UG_TITLE=ESTs
212985_at	-1.6	gb:BF115739 /DB_XREF=gi:10985215 /DB_XREF=7n64b08.x1 /CLONE=IMAGE:3569246 /FEA=mRNA /CNT=102 /TID=Hs.15740.0 /TIER=Stack /STK=20 /UG=Hs.15740 /UG_TITLE=Homo sapiens mRNA; cDNA DKFZp434E033 (from clone DKFZp434E033)
225835_at	-1.6	gb:AK025062.1 /DB_XREF=gi:10437501 /FEA=mRNA /CNT=63 /TID=Hs.172129.0 /TIER=Stack /STK=17 /UG=Hs.172129 /UG_TITLE=Homo sapiens cDNA: FLJ21409 fis, clone COL03924 /DEF=Homo sapiens cDNA: FLJ21409 fis, clone COL03924.
209524_at	-1.6	gb:AK001280.1 /DB_XREF=gi:7022435 /FEA=FLmRNA /CNT=92 /TID=Hs.127842.0 /TIER=Stack /STK=16 /UG=Hs.127842 /LL=50810 /UG_GENE=CGI-142 /UG_TITLE=CGI-142 /DEF=Homo sapiens cDNA FLJ10418 fis, clone NT2RP1000130, moderately similar to HEPATOMA-DERIVED GROWTH FACTOR. /FL=gb:NM_016073.1 gb:AF151900.1 gb:AB029156.1
231923_at	-1.6	gb:AU152102 /DB_XREF=gi:11013623 /DB_XREF=AU152102 /CLONE=NT2RP3000197 /FEA=mRNA /CNT=21 /TID=Hs.199647.0 /TIER=ConsEnd /STK=4 /UG=Hs.199647 /UG_TITLE=Homo sapiens cDNA FLJ12993 fis, clone NT2RP3000197
223681_s_at	-1.6	gb:AB044807.1 /DB_XREF=gi:11933154 /GEN=hINADL /FEA=FLmRNA /CNT=21 /TID=Hs.321197.0 /TIER=FL /STK=0 /UG=Hs.321197 /LL=10207 /DEF=Homo sapiens hINADL mRNA for PDZ domain protein 3 variant 4, complete cds. /PROD=PDZ domain protein 3 variant 4 /FL=gb:AB044807.1
226226_at	-1.6	gb:AI282982 /DB_XREF=gi:3921215 /DB_XREF=qt88b08.x1 /CLONE=IMAGE:1962327 /FEA=EST /CNT=53 /TID=Hs.283552.0 /TIER=Stack /STK=13 /UG=Hs.283552 /UG_TITLE=ESTs, Weakly similar to unnamed protein product (H.sapiens)
203066_at	-1.6	gb:NM_014863.1 /DB_XREF=gi:7662195 /GEN=BRAG /FEA=FLmRNA /CNT=126 /TID=Hs.6079.0 /TIER=FL+Stack /STK=27 /UG=Hs.6079 /LL=51363 /DEF=Homo sapiens B cell RAG associated protein (BRAG), mRNA. /PROD=KIAA0598 gene product /FL=gb:NM_015892.1 gb:NM_014863.1 gb:AF026477.1 gb:AB011170.1
1558692_at	-1.6	gb:AW090182 /DB_XREF=gi:6047526 /DB_XREF=xc92b03.x1 /CLONE=IMAGE:2591693 /TID=Hs2.400300.1 /CNT=7 /FEA=mRNA /TIER=ConsEnd /STK=0 /UG=Hs.400300 /UG_TITLE=Homo sapiens full length insert cDNA clone ZD63A01
202901_x_at	-1.6	gb:BC002642.1 /DB_XREF=gi:12803614 /FEA=FLmRNA /CNT=140 /TID=Hs.181301.0 /TIER=FL+Stack /STK=48 /UG=Hs.181301 /LL=1520 /UG_GENE=CTSS /DEF=Homo sapiens, cathepsin S, clone MGC:3886, mRNA, complete cds. /PROD=cathepsin S /FL=gb:M90696.1 gb:BC002642.1 gb:M86553.1 gb:NM_004079.1
203773_x_at	-1.6	gb:NM_000712.1 /DB_XREF=gi:4502416 /GEN=BLVRA /FEA=FLmRNA /CNT=85 /TID=Hs.81029.0 /TIER=FL+Stack /STK=20 /UG=Hs.81029 /LL=644 /DEF=Homo sapiens biliverdin reductase A (BLVRA), mRNA. /PROD=biliverdin reductase A /FL=gb:NM_000712.1 gb:U34877.1
219518_s_at	-1.6	gb:NM_025165.1 /DB_XREF=gi:13376767 /GEN=FLJ22637 /FEA=FLmRNA /CNT=38 /TID=Hs.296178.0 /TIER=FL+Stack /STK=21 /UG=Hs.296178 /LL=80237 /DEF=Homo sapiens hypothetical protein FLJ22637 (FLJ22637), mRNA. /PROD=hypothetical protein FLJ22637 /FL=gb:NM_025165.1
219691_at	-1.6	gb:NM_017654.1 /DB_XREF=gi:8923080 /GEN=FLJ20073 /FEA=FLmRNA /CNT=28 /TID=Hs.65641.0 /TIER=FL /STK=0 /UG=Hs.65641 /LL=54809 /DEF=Homo sapiens hypothetical protein FLJ20073 (FLJ20073), mRNA. /PROD=hypothetical protein FLJ20073 /FL=gb:NM_017654.1
225603_s_at	-1.6	gb:BE962119 /DB_XREF=gi:11764696 /DB_XREF=601655003R1 /CLONE=IMAGE:3845736 /FEA=EST /CNT=87 /TID=Hs.6390.1 /TIER=Stack /STK=18 /UG=Hs.6390 /UG_TITLE=Homo sapiens clone FLB3344 PRO0845 mRNA, complete cds
235775_at	-1.6	gb:AI765006 /DB_XREF=gi:5231515 /DB_XREF=wh56a08.x1 /CLONE=IMAGE:2384726 /FEA=EST /CNT=9 /TID=Hs.145014.0 /TIER=ConsEnd /STK=5 /UG=Hs.145014 /UG_TITLE=ESTs
227484_at	-1.6	gb:BF508615 /DB_XREF=gi:11591913 /DB_XREF=UI-H-BI4-aoo-g-07-0-UI.s1 /CLONE=IMAGE:3085644 /FEA=EST /CNT=35 /TID=Hs.155489.2 /TIER=Stack /STK=16 /UG=Hs.155489 /LL=10492 /UG_GENE=NSAP1 /UG_TITLE=NS1-associated protein 1
234958_at	-1.6	gb:AF090920.1 /DB_XREF=gi:6690208 /FEA=mRNA /CNT=1 /TID=Hs.283920.0 /TIER=ConsEnd /STK=0 /UG=Hs.283920 /DEF=Homo sapiens clone HQ0352 PRO0352 mRNA, partial cds. /PROD=PRO0352
33304_at	-1.6	Cluster Incl. U88964:Human HEM45 mRNA, complete cds /cds=(37,582) /gb=U88964 /gi=2062679 /ug=Hs.183487 /len=701
219694_at	-1.6	gb:NM_019018.1 /DB_XREF=gi:9506640 /GEN=FLJ11127 /FEA=FLmRNA /CNT=20 /TID=Hs.91165.0 /TIER=FL+Stack /STK=13 /UG=Hs.91165 /LL=54491 /DEF=Homo sapiens hypothetical protein (FLJ11127), mRNA. /PROD=hypothetical protein /FL=gb:NM_019018.1
201029_s_at	-1.6	gb:NM_002414.1 /DB_XREF=gi:4505182 /GEN=MIC2 /FEA=FLmRNA /CNT=319 /TID=Hs.177543.0 /TIER=FL+Stack /STK=24 /UG=Hs.177543 /LL=4267 /DEF=Homo sapiens antigen identified by monoclonal antibodies 12E7, F21 and O13 (MIC2), mRNA. /PROD=antigen identified by monoclonal antibodies12E7, F21 and O13 /FL=gb:BC002584.1 gb:NM_002414.1 gb:M16279.1 gb:BC003147.1 gb:U82164.1
233419_at	-1.6	gb:AK021913.1 /DB_XREF=gi:10433208 /FEA=mRNA /CNT=3 /TID=Hs.296670.0 /TIER=ConsEnd /STK=0 /UG=Hs.296670 /UG_TITLE=Homo sapiens cDNA FLJ11851 fis, clone HEMBA1006744 /DEF=Homo sapiens cDNA FLJ11851 fis, clone HEMBA1006744.
237116_at	-1.6	gb:AI262277 /DB_XREF=gi:3870480 /DB_XREF=qk33g05.x1 /CLONE=IMAGE:1870808 /FEA=EST /CNT=5 /TID=Hs.131914.0 /TIER=ConsEnd /STK=5 /UG=Hs.131914 /UG_TITLE=ESTs
221957_at	-1.6	gb:BF939522 /DB_XREF=gi:12356842 /DB_XREF=nac77g06.x1 /CLONE=IMAGE:3440458 /FEA=EST /CNT=36 /TID=Hs.193124.2 /TIER=Stack /STK=19 /UG=Hs.193124 /LL=5165 /UG_GENE=PDK3 /UG_TITLE=pyruvate dehydrogenase kinase, isoenzyme 3
221760_at	-1.6	gb:BG287153 /DB_XREF=gi:13040709 /DB_XREF=602381868F1 /CLONE=IMAGE:4499393 /FEA=mRNA /CNT=130 /TID=Hs.25253.1 /TIER=Stack /STK=49 /UG=Hs.25253 /LL=4121 /UG_GENE=MAN1A1 /UG_TITLE=mannosidase, alpha, class 1A, member 1
202748_at	-1.6	gb:NM_004120.2 /DB_XREF=gi:6996011 /GEN=GBP2 /FEA=FLmRNA /CNT=107 /TID=Hs.171862.0 /TIER=FL /STK=1 /UG=Hs.171862 /LL=2634 /DEF=Homo sapiens guanylate binding protein 2, interferon-inducible (GBP2), mRNA. /PROD=guanylate binding protein 2,interferon-inducible /FL=gb:M55543.1 gb:NM_004120.2
1557285_at	-1.6	gb:AI891075 /DB_XREF=gi:5596322 /DB_XREF=wn30d05.x1 /CLONE=IMAGE:2446953 /TID=Hs2.282344.1 /CNT=8 /FEA=mRNA /TIER=ConsEnd /STK=1 /UG=Hs.282344 /UG_TITLE=Homo sapiens cDNA FLJ13387 fis, clone PLACE1001136.
40148_at	-1.6	Cluster Incl. U62325:Human FE65-like protein (hFE65L) mRNA, partial cds /cds=(0,2194) /gb=U62325 /gi=1657751 /ug=Hs.15740 /len=2896
221018_s_at	-1.6	gb:NM_031278.1 /DB_XREF=gi:13775187 /GEN=TDRD1 /FEA=FLmRNA /CNT=1 /TID=HsAffx.900211.117 /TIER=FL /STK=0 /DEF=Homo sapiens tudor domain containing 1 (TDRD1), mRNA. /PROD=tudor domain containing 1 /FL=gb:NM_031278.1
218195_at	-1.6	gb:NM_024573.1 /DB_XREF=gi:13375745 /GEN=FLJ12910 /FEA=FLmRNA /CNT=110 /TID=Hs.15929.0 /TIER=FL+Stack /STK=38 /UG=Hs.15929 /LL=79624 /DEF=Homo sapiens hypothetical protein FLJ12910 (FLJ12910), mRNA. /PROD=hypothetical protein FLJ12910 /FL=gb:NM_024573.1
1554296_at	-1.6	gb:BC035714.1 /DB_XREF=gi:23272704 /TID=Hs2.79946.2 /CNT=8 /FEA=FLmRNA /TIER=FL /STK=2 /LL=1588 /UG_GENE=CYP19 /UG=Hs.79946 /DEF=Homo sapiens, clone MGC:46004 IMAGE:5588077, mRNA, complete cds. /PROD=Unknown (protein for MGC:46004) /FL=gb:BC035714.1
226697_at	-1.6	gb:AI742174 /DB_XREF=gi:5110462 /DB_XREF=wg49g11.x1 /CLONE=IMAGE:2368484 /FEA=mRNA /CNT=45 /TID=Hs.59622.0 /TIER=Stack /STK=9 /UG=Hs.59622 /UG_TITLE=Homo sapiens, clone IMAGE:3507281, mRNA, partial cds
227755_at	-1.6	gb:AA042983 /DB_XREF=gi:1522498 /DB_XREF=zk53h01.s1 /CLONE=IMAGE:486577 /FEA=EST /CNT=23 /TID=Hs.184108.2 /TIER=Stack /STK=16 /UG=Hs.184108 /LL=6144 /UG_GENE=RPL21 /UG_TITLE=ribosomal protein L21
209114_at	-1.6	gb:AF133425.1 /DB_XREF=gi:6434903 /FEA=FLmRNA /CNT=255 /TID=Hs.38972.0 /TIER=FL /STK=0 /UG=Hs.38972 /LL=10103 /UG_GENE=TSPAN-1 /DEF=Homo sapiens tetraspanin TM4-C mRNA, complete cds. /PROD=tetraspanin TM4-C /FL=gb:AF065388.1 gb:AF133425.1 gb:AF054838.1 gb:NM_005727.1
1562789_at	-1.6	gb:AF192979.1 /DB_XREF=gi:6409378 /TID=Hs2.390887.1 /CNT=2 /FEA=mRNA /TIER=ConsEnd /STK=0 /LL=7772 /UG_GENE=ZNF229 /UG=Hs.390887 /UG_TITLE=zinc finger protein 229 /DEF=Homo sapiens zinc finger protein ZNF229 (ZNF229) mRNA, partial cds.
242064_at	-1.6	gb:N23651 /DB_XREF=gi:1137801 /DB_XREF=yw38g10.s1 /CLONE=IMAGE:254562 /FEA=EST /CNT=5 /TID=Hs.43410.0 /TIER=ConsEnd /STK=3 /UG=Hs.43410 /UG_TITLE=ESTs
214755_at	-1.6	gb:AK022632.1 /DB_XREF=gi:10434135 /FEA=mRNA /CNT=18 /TID=Hs.142076.0 /TIER=ConsEnd /STK=2 /UG=Hs.142076 /UG_TITLE=Homo sapiens cDNA FLJ12570 fis, clone NT2RM4000895 /DEF=Homo sapiens cDNA FLJ12570 fis, clone NT2RM4000895.
224848_at	-1.6	gb:AA922068 /DB_XREF=gi:3069377 /DB_XREF=om45d11.s1 /CLONE=IMAGE:1543989 /FEA=mRNA /CNT=172 /TID=Hs.180059.0 /TIER=Stack /STK=8 /UG=Hs.180059 /UG_TITLE=Homo sapiens cDNA FLJ20653 fis, clone KAT01739
216693_x_at	-1.6	gb:AL133102.1 /DB_XREF=gi:6453585 /FEA=mRNA /CNT=1 /TID=Hs.127842.2 /TIER=ConsEnd /STK=0 /UG=Hs.127842 /LL=50810 /UG_GENE=CGI-142 /UG_TITLE=CGI-142 /DEF=Homo sapiens mRNA; cDNA DKFZp434C1722 (from clone DKFZp434C1722).
229964_at	-1.6	gb:AI380443 /DB_XREF=gi:4190296 /DB_XREF=tg02f04.x1 /CLONE=IMAGE:2107615 /FEA=EST /CNT=12 /TID=Hs.125608.0 /TIER=Stack /STK=11 /UG=Hs.125608 /UG_TITLE=ESTs
215479_at	-1.6	gb:AK000787.1 /DB_XREF=gi:7021089 /FEA=mRNA /CNT=3 /TID=Hs.157392.0 /TIER=ConsEnd /STK=0 /UG=Hs.157392 /UG_TITLE=Homo sapiens cDNA FLJ20780 fis, clone COL04256 /DEF=Homo sapiens cDNA FLJ20780 fis, clone COL04256.
225806_at	-1.6	gb:AI289311 /DB_XREF=gi:3932575 /DB_XREF=qw28a05.x1 /CLONE=IMAGE:1992368 /FEA=mRNA /CNT=66 /TID=Hs.64552.0 /TIER=Stack /STK=13 /UG=Hs.64552 /UG_TITLE=Homo sapiens cDNA: FLJ21914 fis, clone HEP03892
229498_at	-1.6	gb:AI197932 /DB_XREF=gi:3750538 /DB_XREF=qs72h01.x1 /CLONE=IMAGE:1943665 /FEA=EST /CNT=24 /TID=Hs.25191.0 /TIER=Stack /STK=17 /UG=Hs.25191 /UG_TITLE=ESTs
230795_at	-1.6	gb:AI828075 /DB_XREF=gi:5448746 /DB_XREF=wk31e04.x1 /CLONE=IMAGE:2413950 /FEA=EST /CNT=22 /TID=Hs.55468.0 /TIER=Stack /STK=11 /UG=Hs.55468 /UG_TITLE=ESTs
229912_at	-1.6	gb:AL042166 /DB_XREF=gi:5421511 /DB_XREF=DKFZp434E0320_r1 /CLONE=DKFZp434E0320 /FEA=EST /CNT=12 /TID=Hs.12807.0 /TIER=Stack /STK=10 /UG=Hs.12807 /UG_TITLE=ESTs
1556308_at	-1.6	gb:BC040508.1 /DB_XREF=gi:26996490 /TID=Hs2.399819.1 /CNT=33 /FEA=mRNA /TIER=ConsEnd /STK=3 /LL=285368 /UG_GENE=FLJ33674 /UG=Hs.399819 /UG_TITLE=hypothetical protein FLJ33674 /DEF=Homo sapiens, clone IMAGE:5300209, mRNA.
1561208_at	-1.6	gb:BC042526.1 /DB_XREF=gi:27503507 /TID=Hs2.437180.1 /CNT=2 /FEA=mRNA /TIER=ConsEnd /STK=1 /UG=Hs.437180 /UG_TITLE=Homo sapiens, clone IMAGE:4819376, mRNA /DEF=Homo sapiens, clone IMAGE:4819376, mRNA.
205518_s_at	-1.6	gb:NM_003570.1 /DB_XREF=gi:4502908 /GEN=CMAH /FEA=FLmRNA /CNT=37 /TID=Hs.24697.0 /TIER=FL /STK=0 /UG=Hs.24697 /LL=8418 /DEF=Homo sapiens cytidine monophosphate-N-acetylneuraminic acid hydroxylase (CMP-N-acetylneuraminate monooxygenase) (CMAH), mRNA. /PROD=cytidine monophospho-N-acetylneuraminic acidhydroxylase /FL=gb:D86324.1 gb:NM_003570.1 gb:BC003406.1
235046_at	-1.6	gb:AA456099 /DB_XREF=gi:2178875 /DB_XREF=aa17e01.s1 /CLONE=IMAGE:813528 /FEA=EST /CNT=21 /TID=Hs.176376.0 /TIER=ConsEnd /STK=6 /UG=Hs.176376 /UG_TITLE=ESTs
208425_s_at	-1.6	gb:NM_015623.1 /DB_XREF=gi:7661607 /GEN=DKFZP564D166 /FEA=FLmRNA /CNT=2 /TID=Hs.4996.0 /TIER=FL /STK=0 /UG=Hs.4996 /LL=26115 /DEF=Homo sapiens DKFZP564D166 protein (DKFZP564D166), mRNA. /PROD=DKFZP564D166 protein /FL=gb:NM_015623.1
238806_at	-1.6	gb:AA456945 /DB_XREF=gi:2179665 /DB_XREF=aa90e02.s1 /CLONE=IMAGE:838586 /FEA=EST /CNT=8 /TID=Hs.28705.0 /TIER=ConsEnd /STK=4 /UG=Hs.28705 /UG_TITLE=ESTs
40016_g_at	-1.6	Cluster Incl. AB002301:Human mRNA for KIAA0303 gene, partial cds /cds=(0,6415) /gb=AB002301 /gi=2224546 /ug=Hs.54985 /len=6629
219871_at	-1.6	gb:NM_024614.1 /DB_XREF=gi:13375829 /GEN=FLJ13197 /FEA=FLmRNA /CNT=23 /TID=Hs.29725.0 /TIER=FL+Stack /STK=8 /UG=Hs.29725 /LL=79667 /DEF=Homo sapiens hypothetical protein FLJ13197 (FLJ13197), mRNA. /PROD=hypothetical protein FLJ13197 /FL=gb:NM_024614.1
40560_at	-1.6	Cluster Incl. U28049:Human TBX2 (TXB2) mRNA, complete cds /cds=(47,2155) /gb=U28049 /gi=924927 /ug=Hs.168357 /len=2279
232777_s_at	-1.6	gb:AI206615 /DB_XREF=gi:3765287 /DB_XREF=qr34g10.x1 /CLONE=IMAGE:1942818 /FEA=DNA_2 /CNT=9 /TID=Hs.144695.1 /TIER=ConsEnd /STK=0 /UG=Hs.144695 /UG_TITLE=Human DNA sequence from clone RP3-416F21 on chromosome 6q26-27. Contains the 3 end of the PDE10A gene for phosphodiesterase 10A, the 5 end of a novel gene, ESTs, STSs and GSSs
1562587_at	-1.5	gb:AK093001.1 /DB_XREF=gi:21751723 /TID=Hs2.381351.1 /CNT=2 /FEA=mRNA /TIER=ConsEnd /STK=0 /LL=116449 /UG_GENE=MIST /UG=Hs.381351 /UG_TITLE=mast cell immunoreceptor signal transducer /DEF=Homo sapiens cDNA FLJ35682 fis, clone SPLEN2019102, highly similar to Homo sapiens MIST mRNA.
232078_at	-1.5	gb:BE867789 /DB_XREF=gi:10316565 /DB_XREF=601443751F1 /CLONE=IMAGE:3847692 /FEA=DNA_1 /CNT=12 /TID=Hs.324036.0 /TIER=ConsEnd /STK=0 /UG=Hs.324036 /UG_TITLE=Homo sapiens clone F19374 APO E-C2 gene cluster
214745_at	-1.5	gb:AW665865 /DB_XREF=gi:7458414 /DB_XREF=hi94h02.x1 /CLONE=IMAGE:2979987 /FEA=mRNA /CNT=29 /TID=Hs.193143.1 /TIER=ConsEnd /STK=6 /UG=Hs.193143 /LL=23007 /UG_GENE=KIAA1069 /UG_TITLE=KIAA1069 protein
202375_at	-1.5	gb:NM_014822.1 /DB_XREF=gi:7662658 /GEN=SEC24D /FEA=FLmRNA /CNT=157 /TID=Hs.19822.0 /TIER=FL+Stack /STK=51 /UG=Hs.19822 /LL=9871 /DEF=Homo sapiens SEC24 (S. cerevisiae) related gene family, member D (SEC24D), mRNA. /PROD=SEC24 (S. cerevisiae) related gene family,member D /FL=gb:AF130464.2 gb:AB018298.1 gb:NM_014822.1
227379_at	-1.5	gb:AI734993 /DB_XREF=gi:5056517 /DB_XREF=as54g08.x1 /CLONE=IMAGE:2332574 /FEA=EST /CNT=26 /TID=Hs.241101.0 /TIER=Stack /STK=10 /UG=Hs.241101 /UG_TITLE=ESTs
223614_at	-1.5	gb:AL136588.1 /DB_XREF=gi:13276678 /GEN=DKFZp761D112 /FEA=FLmRNA /CNT=28 /TID=Hs.103849.0 /TIER=FL+Stack /STK=20 /UG=Hs.103849 /DEF=Homo sapiens mRNA; cDNA DKFZp761D112 (from clone DKFZp761D112); complete cds. /PROD=hypothetical protein /FL=gb:AL136588.1
239066_at	-1.5	gb:AW364675 /DB_XREF=gi:6869325 /DB_XREF=PM3-DT0037-231299-001-e11 /FEA=EST /CNT=7 /TID=Hs.173921.0 /TIER=ConsEnd /STK=0 /UG=Hs.173921 /UG_TITLE=ESTs, Weakly similar to ALU7_HUMAN ALU SUBFAMILY SQ SEQUENCE CONTAMINATION WARNING ENTRY (H.sapiens)
204415_at	-1.5	gb:NM_022873.1 /DB_XREF=gi:13259549 /GEN=G1P3 /FEA=FLmRNA /CNT=63 /TID=Hs.265827.0 /TIER=FL+Stack /STK=21 /UG=Hs.265827 /LL=2537 /DEF=Homo sapiens interferon, alpha-inducible protein (clone IFI-6-16) (G1P3), transcript variant 3, mRNA. /PROD=interferon induced 6-16 protein, isoform c /FL=gb:NM_002038.2 gb:NM_022873.1 gb:NM_022872.1
228143_at	-1.5	gb:AI684991 /DB_XREF=gi:4896285 /DB_XREF=wc27e04.x1 /CLONE=IMAGE:2316414 /FEA=EST /CNT=67 /TID=Hs.282804.0 /TIER=Stack /STK=20 /UG=Hs.282804 /UG_TITLE=Homo sapiens cDNA: FLJ22704 fis, clone HSI12602
212120_at	-1.5	gb:BE897886 /DB_XREF=gi:10363799 /DB_XREF=601440558F1 /CLONE=IMAGE:3925214 /FEA=EST /CNT=226 /TID=Hs.166982.1 /TIER=Stack /STK=8 /UG=Hs.166982 /LL=5281 /UG_GENE=PIGF /UG_TITLE=phosphatidylinositol glycan, class F
235463_s_at	-1.5	gb:AI081356 /DB_XREF=gi:3418148 /DB_XREF=ox76f04.x1 /CLONE=IMAGE:1662271 /FEA=EST /CNT=10 /TID=Hs.118338.0 /TIER=ConsEnd /STK=3 /UG=Hs.118338 /UG_TITLE=ESTs, Weakly similar to unnamed protein product (H.sapiens)
242447_at	-1.5	gb:AI656180 /DB_XREF=gi:4740159 /DB_XREF=tt38e08.x1 /CLONE=IMAGE:2243078 /FEA=EST /CNT=5 /TID=Hs.196284.0 /TIER=ConsEnd /STK=0 /UG=Hs.196284 /UG_TITLE=ESTs
228574_at	-1.5	gb:AI862551 /DB_XREF=gi:5526658 /DB_XREF=wj15d08.x1 /CLONE=IMAGE:2402895 /FEA=EST /CNT=35 /TID=Hs.57837.0 /TIER=Stack /STK=32 /UG=Hs.57837 /UG_TITLE=ESTs
235422_at	-1.5	gb:AA977218 /DB_XREF=gi:3154664 /DB_XREF=oq25h05.s1 /CLONE=IMAGE:1587417 /FEA=EST /CNT=13 /TID=Hs.118142.0 /TIER=ConsEnd /STK=6 /UG=Hs.118142 /UG_TITLE=ESTs
223691_at	-1.5	gb:AY009106.1 /DB_XREF=gi:12330994 /FEA=FLmRNA /CNT=29 /TID=Hs.120021.0 /TIER=FL+Stack /STK=10 /UG=Hs.120021 /LL=26166 /UG_GENE=DKFZP434I092 /DEF=Homo sapiens PRTD-NY2 mRNA, complete cds. /PROD=PRTD-NY2 /FL=gb:AY009106.1
211421_s_at	-1.5	gb:M31213.1 /DB_XREF=gi:190699 /FEA=FLmRNA /CNT=1 /TID=Hs.287270.5 /TIER=FL /STK=0 /UG=Hs.287270 /LL=5979 /UG_GENE=RET /UG_TITLE=ret proto-oncogene (multiple endocrine neoplasia MEN2A, MEN2B and medullary thyroid carcinoma 1, Hirschsprung disease) /DEF=Human papillary thyroid carcinoma-encoded protein mRNA, complete cds. /FL=gb:M31213.1
207046_at	-1.5	gb:NM_003548.1 /DB_XREF=gi:4504322 /GEN=H4F2 /FEA=FLmRNA /CNT=8 /TID=Hs.123053.0 /TIER=FL /STK=0 /UG=Hs.123053 /LL=3022 /DEF=Homo sapiens H4 histone, family 2 (H4F2), mRNA. /PROD=H4 histone, family 2 /FL=gb:NM_003548.1
235465_at	-1.5	gb:N66614 /DB_XREF=gi:1218739 /DB_XREF=yy70c03.s1 /CLONE=IMAGE:278884 /FEA=EST /CNT=15 /TID=Hs.100343.0 /TIER=ConsEnd /STK=5 /UG=Hs.100343 /UG_TITLE=ESTs
220979_s_at	-1.5	gb:NM_030965.1 /DB_XREF=gi:13569937 /GEN=MGC3184 /FEA=FLmRNA /CNT=1 /TID=HsAffx.900143.199 /TIER=FL /STK=0 /DEF=Homo sapiens similar to sialyltransferase 7 ((alpha-N-acetylneuraminyl 2,3-betagalactosyl-1,3)-N-acetyl galactosaminide alpha-2,6-sialyltransferase) E (MGC3184), mRNA. /PROD=similar to sialyltransferase 7((alpha-N-acetylneuraminyl2,3-betagalactosyl-1,3)-N-acetyl galactosaminidealpha-2,6…
217911_s_at	-1.5	gb:NM_004281.1 /DB_XREF=gi:6631072 /GEN=BAG3 /FEA=FLmRNA /CNT=179 /TID=Hs.15259.0 /TIER=FL+Stack /STK=91 /UG=Hs.15259 /LL=9531 /DEF=Homo sapiens BCL2-associated athanogene 3 (BAG3), mRNA. /PROD=BCL2-associated athanogene 3 /FL=gb:AF095193.2 gb:NM_004281.1 gb:AF127139.1 gb:AF071218.2
224989_at	-1.5	gb:AI824013 /DB_XREF=gi:5444684 /DB_XREF=wj29e07.x1 /CLONE=IMAGE:2404260 /FEA=mRNA /CNT=118 /TID=Hs.122489.0 /TIER=Stack /STK=11 /UG=Hs.122489 /UG_TITLE=Homo sapiens cDNA FLJ13289 fis, clone OVARC1001170
212956_at	-1.5	gb:AI348094 /DB_XREF=gi:4085300 /DB_XREF=qp61g12.x1 /CLONE=IMAGE:1927558 /FEA=mRNA /CNT=71 /TID=Hs.90419.0 /TIER=Stack /STK=21 /UG=Hs.90419 /LL=23158 /UG_GENE=KIAA0882 /UG_TITLE=KIAA0882 protein
1555580_at	-1.5	gb:BC019003.1 /DB_XREF=gi:17512057 /TID=Hs2Affx.1.374 /CNT=1 /FEA=FLmRNA /TIER=FL /STK=1 /NOTE=sequence(s) not in UniGene /DEF=Homo sapiens, clone MGC:20730 IMAGE:4548040, mRNA, complete cds. /PROD=Unknown (protein for MGC:20730) /FL=gb:BC019003.1
241873_at	-1.5	gb:AI799128 /DB_XREF=gi:5364600 /DB_XREF=wf01b05.x1 /CLONE=IMAGE:2349297 /FEA=EST /CNT=6 /TID=Hs.125605.0 /TIER=ConsEnd /STK=3 /UG=Hs.125605 /UG_TITLE=ESTs
208072_s_at	-1.5	gb:NM_003648.1 /DB_XREF=gi:4503310 /GEN=DGKD /FEA=FLmRNA /CNT=2 /TID=Hs.115907.0 /TIER=FL /STK=0 /UG=Hs.115907 /LL=8527 /DEF=Homo sapiens diacylglycerol kinase, delta (130kD) (DGKD), mRNA. /PROD=diacylglycerol kinase, delta (130kD) /FL=gb:NM_003648.1 gb:D73409.1
214440_at	-1.5	gb:NM_000662.1 /DB_XREF=gi:4505334 /GEN=NAT1 /FEA=FLmRNA /CNT=37 /TID=Hs.155956.0 /TIER=FL /STK=6 /UG=Hs.155956 /LL=9 /DEF=Homo sapiens N-acetyltransferase 1 (arylamine N-acetyltransferase) (NAT1), mRNA. /PROD=N-acetyltransferase 1 /FL=gb:NM_000662.1
1552899_at	-1.5	gb:NM_153224.1 /DB_XREF=gi:23397484 /TID=Hs2.126165.1 /CNT=5 /FEA=FLmRNA /TIER=FL /STK=2 /LL=154089 /UG_GENE=MGC34034 /UG=Hs.126165 /UG_TITLE=hypothetical protein MGC34034 /DEF=Homo sapiens hypothetical protein MGC34034 (MGC34034), mRNA. /FL=gb:BC032958.1 gb:NM_153224.1
202982_s_at	-1.5	gb:NM_006821.1 /DB_XREF=gi:13375613 /GEN=ZAP128 /FEA=FLmRNA /CNT=168 /TID=Hs.299629.0 /TIER=FL+Stack /STK=97 /UG=Hs.299629 /LL=10965 /DEF=Homo sapiens peroxisomal long-chain acyl-coA thioesterase (ZAP128), mRNA. /PROD=peroxisomal long-chain acyl-coA thioesterase /FL=gb:AY005822.1 gb:NM_006821.1 gb:BC004436.1
1558501_at	-1.5	gb:AI631915 /DB_XREF=gi:4683245 /DB_XREF=wa37f07.x1 /CLONE=IMAGE:2300293 /TID=Hs2.407324.1 /CNT=8 /FEA=mRNA /TIER=ConsEnd /STK=0 /UG=Hs.407324 /UG_TITLE=H.sapiens gene from PAC 106H8.
212942_s_at	-1.5	gb:AB033025.1 /DB_XREF=gi:6330400 /GEN=KIAA1199 /FEA=mRNA /CNT=110 /TID=Hs.50081.1 /TIER=Stack /STK=30 /UG=Hs.50081 /LL=57214 /DEF=Homo sapiens mRNA for KIAA1199 protein, partial cds. /PROD=KIAA1199 protein
1569003_at	-1.5	gb:AL541655 /DB_XREF=gi:12872929 /DB_XREF=AL541655 /CLONE=CS0DE003YC13 (5 prime) /TID=Hs2.397084.1 /CNT=15 /FEA=mRNA /TIER=ConsEnd /STK=0 /UG=Hs.397084 /UG_TITLE=Homo sapiens, clone IMAGE:4295896, mRNA
225305_at	-1.5	gb:AI826268 /DB_XREF=gi:5446939 /DB_XREF=wk33d06.x1 /CLONE=IMAGE:2417195 /FEA=EST /CNT=108 /TID=Hs.27769.0 /TIER=Stack /STK=69 /UG=Hs.27769 /UG_TITLE=ESTs, Weakly similar to MCAT_HUMAN MITOCHONDRIAL CARNITINEACYLCARNITINE CARRIER PROTEIN (H.sapiens)
219370_at	-1.5	gb:NM_019845.1 /DB_XREF=gi:9790192 /GEN=REPRIMO /FEA=FLmRNA /CNT=43 /TID=Hs.100890.0 /TIER=FL /STK=0 /UG=Hs.100890 /LL=56475 /DEF=Homo sapiens candidate mediator of the p53-dependent G2 arrest (REPRIMO), mRNA. /PROD=candidate mediator of the p53-dependent G2arrest /FL=gb:BC002908.1 gb:AB043585.1 gb:NM_019845.1
228949_at	-1.5	gb:AL534095 /DB_XREF=gi:12797588 /DB_XREF=AL534095 /CLONE=CS0DF005YJ07 (3 prime) /FEA=EST /CNT=16 /TID=Hs.250746.1 /TIER=Stack /STK=15 /UG=Hs.250746 /LL=79971 /UG_GENE=FLJ23091 /UG_TITLE=hypothetical protein FLJ23091
226782_at	-1.5	gb:BF001919 /DB_XREF=gi:10702194 /DB_XREF=7g95d02.x1 /CLONE=IMAGE:3314211 /FEA=EST /CNT=51 /TID=Hs.56896.0 /TIER=Stack /STK=21 /UG=Hs.56896 /UG_TITLE=ESTs
229350_x_at	-1.5	gb:AI335251 /DB_XREF=gi:4072178 /DB_XREF=tb29f02.x1 /CLONE=IMAGE:2055771 /FEA=EST /CNT=14 /TID=Hs.135106.0 /TIER=Stack /STK=14 /UG=Hs.135106 /UG_TITLE=ESTs, Weakly similar to T12540 hypothetical protein DKFZp434J214.1 (H.sapiens)
1557309_at	-1.5	gb:BC016588.1 /DB_XREF=gi:16741561 /TID=Hs2.351233.1 /CNT=6 /FEA=mRNA /TIER=ConsEnd /STK=1 /UG=Hs.351233 /UG_TITLE=Homo sapiens, clone IMAGE:4499339, mRNA, partial cds /DEF=Homo sapiens, clone IMAGE:4499339, mRNA, partial cds.
241866_at	-1.5	gb:AW975728 /DB_XREF=gi:8166947 /DB_XREF=EST387837 /FEA=EST /CNT=5 /TID=Hs.170504.0 /TIER=ConsEnd /STK=0 /UG=Hs.170504 /UG_TITLE=ESTs
225115_at	-1.5	gb:BF529628 /DB_XREF=gi:11616991 /DB_XREF=602043853F1 /CLONE=IMAGE:4181485 /FEA=EST /CNT=104 /TID=Hs.75354.1 /TIER=Stack /STK=10 /UG=Hs.75354 /LL=10985 /UG_GENE=GCN1L1 /UG_TITLE=GCN1 (general control of amino-acid synthesis 1, yeast)-like 1
221848_at	-1.5	gb:AL121845 /DB_XREF=gi:8246778 /FEA=DNA_28 /CNT=63 /TID=Hs.11900.0 /TIER=Stack /STK=29 /UG=Hs.11900 /UG_TITLE=Human DNA sequence from clone RP4-583P15 on chromosome 20. Contains the TNFRSF6B gene for tumor necrosis factor receptor 6b (decoy), the gene for an ADP-ribosylation factor family protein, the gene for a novel protein with remote similarity to C. elegans C33H5.17, one or two novel genes,…
244375_at	-1.5	gb:AW873606 /DB_XREF=gi:8007659 /DB_XREF=ho64a02.x1 /CLONE=IMAGE:3042122 /FEA=EST /CNT=4 /TID=Hs.149006.0 /TIER=ConsEnd /STK=3 /UG=Hs.149006 /UG_TITLE=ESTs
222339_x_at	-1.5	gb:AI054381 /DB_XREF=gi:3322168 /DB_XREF=qi64d09.x1 /CLONE=IMAGE:1861265 /FEA=EST /CNT=8 /TID=Hs.176139.0 /TIER=ConsEnd /STK=0 /UG=Hs.176139 /UG_TITLE=ESTs
221882_s_at	-1.5	gb:AI636233 /DB_XREF=gi:4687563 /DB_XREF=tz93b07.x1 /CLONE=IMAGE:2296117 /FEA=EST /CNT=48 /TID=Hs.288940.1 /TIER=Stack /STK=35 /UG=Hs.288940 /LL=58986 /UG_GENE=M83 /UG_TITLE=five-span transmembrane protein M83
209526_s_at	-1.5	gb:AB029156.1 /DB_XREF=gi:6855467 /GEN=HRP-3 /FEA=FLmRNA /CNT=92 /TID=Hs.127842.0 /TIER=FL /STK=1 /UG=Hs.127842 /LL=50810 /DEF=Homo sapiens HRP-3 mRNA, complete cds. /PROD=HRP-3 /FL=gb:NM_016073.1 gb:AF151900.1 gb:AB029156.1
205669_at	-1.5	gb:NM_004540.1 /DB_XREF=gi:4758763 /GEN=NCAM2 /FEA=FLmRNA /CNT=30 /TID=Hs.177691.0 /TIER=FL /STK=0 /UG=Hs.177691 /LL=4685 /DEF=Homo sapiens neural cell adhesion molecule 2 (NCAM2), mRNA. /PROD=neural cell adhesion molecule 2 /FL=gb:NM_004540.1 gb:U75330.1
225272_at	-1.5	gb:AA128261 /DB_XREF=gi:1688329 /DB_XREF=zl29f10.s1 /CLONE=IMAGE:503371 /FEA=EST /CNT=88 /TID=Hs.10846.0 /TIER=Stack /STK=45 /UG=Hs.10846 /UG_TITLE=ESTs, Weakly similar to JH0783 diamine N-acetyltransferase (H.sapiens)
202173_s_at	-1.5	gb:NM_007146.1 /DB_XREF=gi:6005967 /GEN=ZNF161 /FEA=FLmRNA /CNT=228 /TID=Hs.6557.0 /TIER=FL+Stack /STK=26 /UG=Hs.6557 /LL=7716 /DEF=Homo sapiens zinc finger protein 161 (ZNF161), mRNA. /PROD=zinc finger protein 161 /FL=gb:D28118.1 gb:NM_007146.1
207414_s_at	-1.5	gb:NM_002570.1 /DB_XREF=gi:4505576 /GEN=PACE4 /FEA=FLmRNA /CNT=4 /TID=Hs.170414.0 /TIER=FL /STK=0 /UG=Hs.170414 /LL=5046 /DEF=Homo sapiens paired basic amino acid cleaving system 4 (PACE4), mRNA. /PROD=paired basic amino acid cleaving system 4 /FL=gb:NM_002570.1 gb:M80482.1
232746_at	-1.5	gb:BE552368 /DB_XREF=gi:9794060 /DB_XREF=hy06g04.x1 /CLONE=IMAGE:3196566 /FEA=mRNA /CNT=7 /TID=Hs.231853.0 /TIER=ConsEnd /STK=4 /UG=Hs.231853 /UG_TITLE=Homo sapiens cDNA FLJ13445 fis, clone PLACE1002962
202479_s_at	-1.5	gb:BC002637.1 /DB_XREF=gi:12803604 /FEA=FLmRNA /CNT=173 /TID=Hs.155418.0 /TIER=FL /STK=0 /UG=Hs.155418 /LL=28951 /UG_GENE=GS3955 /DEF=Homo sapiens, GS3955 protein, clone MGC:3860, mRNA, complete cds. /PROD=GS3955 protein /FL=gb:BC002637.1 gb:NM_021643.1 gb:D87119.1
207017_at	-1.5	gb:NM_004163.2 /DB_XREF=gi:5729996 /GEN=RAB27B /FEA=FLmRNA /CNT=9 /TID=Hs.97189.0 /TIER=FL /STK=0 /UG=Hs.97189 /LL=5874 /DEF=Homo sapiens RAB27B, member RAS oncogene family (RAB27B), mRNA. /PROD=RAB27B, member RAS oncogene family /FL=gb:AF329499.1 gb:U57093.2 gb:NM_004163.2
226460_at	-1.5	gb:AB040883.1 /DB_XREF=gi:7959158 /GEN=KIAA1450 /FEA=mRNA /CNT=49 /TID=Hs.83243.0 /TIER=Stack /STK=19 /UG=Hs.83243 /LL=57600 /DEF=Homo sapiens mRNA for KIAA1450 protein, partial cds. /PROD=KIAA1450 protein
219746_at	-1.5	gb:NM_012074.1 /DB_XREF=gi:13442997 /GEN=CERD4 /FEA=FLmRNA /CNT=31 /TID=Hs.157492.0 /TIER=FL+Stack /STK=17 /UG=Hs.157492 /LL=8110 /DEF=Homo sapiens cer-d4 (mouse) homolog (CERD4), mRNA. /PROD=cer-d4 (mouse) homolog /FL=gb:NM_012074.1
205673_s_at	-1.5	gb:NM_024087.1 /DB_XREF=gi:13443013 /GEN=DKFZP564L0862 /FEA=FLmRNA /CNT=38 /TID=Hs.19404.0 /TIER=FL+Stack /STK=21 /UG=Hs.19404 /LL=25954 /DEF=Homo sapiens DKFZP564L0862 protein (DKFZP564L0862), mRNA. /PROD=hypothetical protein FLJ20636 /FL=gb:NM_024087.1
203037_s_at	-1.5	gb:NM_014751.1 /DB_XREF=gi:7662113 /GEN=KIAA0429 /FEA=FLmRNA /CNT=119 /TID=Hs.77694.0 /TIER=FL+Stack /STK=50 /UG=Hs.77694 /LL=9788 /DEF=Homo sapiens KIAA0429 gene product (KIAA0429), mRNA. /PROD=KIAA0429 gene product /FL=gb:NM_014751.1 gb:AB007889.1
215304_at	-1.5	gb:U79293.1 /DB_XREF=gi:1710274 /FEA=mRNA /CNT=6 /TID=Hs.159264.0 /TIER=ConsEnd /STK=1 /UG=Hs.159264 /UG_TITLE=Human clone 23948 mRNA sequence /DEF=Human clone 23948 mRNA sequence.
228617_at	-1.5	gb:AA142842 /DB_XREF=gi:1712285 /DB_XREF=zl40a07.s1 /CLONE=IMAGE:504372 /FEA=EST /CNT=16 /TID=Hs.154993.0 /TIER=Stack /STK=14 /UG=Hs.154993 /UG_TITLE=ESTs
204682_at	-1.5	gb:NM_000428.1 /DB_XREF=gi:4557732 /GEN=LTBP2 /FEA=FLmRNA /CNT=58 /TID=Hs.83337.0 /TIER=FL /STK=0 /UG=Hs.83337 /LL=4053 /DEF=Homo sapiens latent transforming growth factor beta binding protein 2 (LTBP2), mRNA. /PROD=latent transforming growth factor beta bindingprotein 2 /FL=gb:NM_000428.1
230085_at	-1.5	gb:AW263542 /DB_XREF=gi:6640358 /DB_XREF=xn80f01.x1 /CLONE=IMAGE:2700793 /FEA=EST /CNT=11 /TID=Hs.193124.1 /TIER=Stack /STK=8 /UG=Hs.193124 /LL=5165 /UG_GENE=PDK3 /UG_TITLE=pyruvate dehydrogenase kinase, isoenzyme 3
218352_at	-1.5	gb:NM_018191.1 /DB_XREF=gi:8922616 /GEN=FLJ10716 /FEA=FLmRNA /CNT=113 /TID=Hs.24129.0 /TIER=FL+Stack /STK=42 /UG=Hs.24129 /LL=55213 /DEF=Homo sapiens hypothetical protein FLJ10716 (FLJ10716), mRNA. /PROD=hypothetical protein FLJ10716 /FL=gb:NM_018191.1
225418_at	-1.5	gb:AI520949 /DB_XREF=gi:4435084 /DB_XREF=to68g08.x1 /CLONE=IMAGE:2183486 /FEA=EST /CNT=77 /TID=Hs.8372.2 /TIER=Stack /STK=55 /UG=Hs.8372 /LL=10975 /UG_GENE=UQCR /UG_TITLE=ubiquinol-cytochrome c reductase (6.4kD) subunit
243906_at	-1.5	gb:AI248622 /DB_XREF=gi:3844019 /DB_XREF=qh77b08.x1 /CLONE=IMAGE:1850679 /FEA=EST /CNT=3 /TID=Hs.155932.0 /TIER=ConsEnd /STK=3 /UG=Hs.155932 /UG_TITLE=ESTs
203303_at	-1.5	gb:NM_006520.1 /DB_XREF=gi:5730086 /GEN=TCTE1L /FEA=FLmRNA /CNT=110 /TID=Hs.75307.0 /TIER=FL+Stack /STK=29 /UG=Hs.75307 /LL=6990 /DEF=Homo sapiens t-complex-associated-testis-expressed 1-like (TCTE1L), mRNA. /PROD=t-complex-associated-testis-expressed 1-like /FL=gb:BC000968.2 gb:U02556.1 gb:NM_006520.1
214519_s_at	-1.4	gb:NM_005059.1 /DB_XREF=gi:4826981 /GEN=RLN2 /FEA=FLmRNA /CNT=5 /TID=Hs.127032.0 /TIER=FL /STK=1 /UG=Hs.127032 /LL=6019 /DEF=Homo sapiens relaxin 2 (H2) (RLN2), mRNA. /PROD=relaxin 2 (H2) /FL=gb:NM_005059.1
213005_s_at	-1.4	gb:D79994.1 /DB_XREF=gi:1136403 /GEN=KIAA0172 /FEA=mRNA /CNT=62 /TID=Hs.77546.0 /TIER=Stack /STK=14 /UG=Hs.77546 /LL=23189 /UG_TITLE=KIAA0172 protein /DEF=Human mRNA for KIAA0172 gene, partial cds.
225613_at	-1.4	gb:AI096389 /DB_XREF=gi:3446300 /DB_XREF=qb91f12.x1 /CLONE=IMAGE:1707503 /FEA=EST /CNT=76 /TID=Hs.110341.0 /TIER=Stack /STK=24 /UG=Hs.110341 /UG_TITLE=ESTs, Weakly similar to unknown (M.musculus)
231926_at	-1.4	gb:AK023744.1 /DB_XREF=gi:10435769 /FEA=mRNA /CNT=21 /TID=Hs.318510.0 /TIER=ConsEnd /STK=0 /UG=Hs.318510 /UG_TITLE=Homo sapiens cDNA FLJ13682 fis, clone PLACE2000015, weakly similar to EPIDERMAL GROWTH FACTOR RECEPTOR SUBSTRATE SUBSTRATE 15 /DEF=Homo sapiens cDNA FLJ13682 fis, clone PLACE2000015, weakly similar to EPIDERMAL GROWTH FACTOR RECEPTOR SUBSTRATE SUBSTRATE 15.
215501_s_at	-1.4	gb:AK022513.1 /DB_XREF=gi:10433943 /FEA=mRNA /CNT=3 /TID=Hs.177534.1 /TIER=ConsEnd /STK=0 /UG=Hs.177534 /LL=11221 /UG_GENE=DUSP10 /UG_TITLE=dual specificity phosphatase 10 /DEF=Homo sapiens cDNA FLJ12451 fis, clone NT2RM1000377, highly similar to Homo sapiens dual specificity phosphatase MKP5 (MKP5) mRNA.
209504_s_at	-1.4	gb:AF081583.1 /DB_XREF=gi:6650282 /GEN=KPL1 /FEA=FLmRNA /CNT=131 /TID=Hs.8124.0 /TIER=FL /STK=2 /UG=Hs.8124 /LL=58473 /DEF=Homo sapiens KPL1 (KPL1) mRNA, complete cds. /PROD=KPL1 /FL=gb:AF081583.1 gb:U89715.1 gb:NM_021200.1
1570561_at	-1.4	gb:AF241217.1 /DB_XREF=gi:19072886 /TID=Hs2.382787.1 /CNT=1 /FEA=mRNA /TIER=ConsEnd /STK=0 /UG=Hs.382787 /UG_TITLE=Homo sapiens unknown sequence /DEF=Homo sapiens unknown sequence.
217182_at	-1.4	gb:Z34282.1 /DB_XREF=gi:563384 /GEN=MUC5AC /FEA=mRNA /CNT=1 /TID=Hs.247953.0 /TIER=ConsEnd /STK=0 /UG=Hs.247953 /DEF=H.sapiens (MAR11) MUC5AC mRNA for mucin (partial). /PROD=mucin
233434_at	-1.4	gb:AF339815.1 /DB_XREF=gi:13507353 /FEA=mRNA /CNT=9 /TID=Hs.101248.0 /TIER=ConsEnd /STK=5 /UG=Hs.101248 /UG_TITLE=Homo sapiens clone IMAGE:32553, mRNA sequence /DEF=Homo sapiens clone IMAGE:32553, mRNA sequence.
209682_at	-1.4	gb:U26710.1 /DB_XREF=gi:862406 /FEA=FLmRNA /CNT=68 /TID=Hs.3144.1 /TIER=FL+Stack /STK=18 /UG=Hs.3144 /LL=868 /UG_GENE=CBLB /DEF=Human cbl-b mRNA, complete cds. /PROD=cbl-b /FL=gb:U26710.1
228554_at	-1.4	gb:AL137566.1 /DB_XREF=gi:6808275 /FEA=mRNA /CNT=28 /TID=Hs.32405.0 /TIER=Stack /STK=18 /UG=Hs.32405 /UG_TITLE=Homo sapiens mRNA; cDNA DKFZp586G0321 (from clone DKFZp586G0321) /DEF=Homo sapiens mRNA; cDNA DKFZp586G0321 (from clone DKFZp586G0321).
218724_s_at	-1.4	gb:NM_021809.1 /DB_XREF=gi:11141880 /GEN=TGIF2 /FEA=FLmRNA /CNT=84 /TID=Hs.94785.0 /TIER=FL /STK=4 /UG=Hs.94785 /LL=60436 /DEF=Homo sapiens TGF(beta)-induced transcription factor 2 (TGIF2), mRNA. /PROD=TGF(beta)-induced transcription factor 2 /FL=gb:AB042646.1 gb:NM_021809.1
203140_at	-1.4	gb:NM_001706.1 /DB_XREF=gi:4502382 /GEN=BCL6 /FEA=FLmRNA /CNT=123 /TID=Hs.155024.0 /TIER=FL+Stack /STK=54 /UG=Hs.155024 /LL=604 /DEF=Homo sapiens B-cell CLLlymphoma 6 (zinc finger protein 51) (BCL6), mRNA. /PROD=B-cell CLLlymphoma 6 (zinc finger protein 51) /FL=gb:U00115.1 gb:NM_001706.1
200998_s_at	-1.4	gb:AW029619 /DB_XREF=gi:5888375 /DB_XREF=wx14e05.x1 /CLONE=IMAGE:2543648 /FEA=FLmRNA /CNT=354 /TID=Hs.74368.0 /TIER=Stack /STK=24 /UG=Hs.74368 /LL=10970 /UG_GENE=P63 /UG_TITLE=transmembrane protein (63kD), endoplasmic reticulumGolgi intermediate compartment /FL=gb:NM_006825.1
231981_at	-1.4	gb:AK001889.1 /DB_XREF=gi:7023437 /FEA=mRNA /CNT=22 /TID=Hs.35156.0 /TIER=ConsEnd /STK=0 /UG=Hs.35156 /UG_TITLE=Homo sapiens cDNA FLJ11027 fis, clone PLACE1004114 /DEF=Homo sapiens cDNA FLJ11027 fis, clone PLACE1004114.
228531_at	-1.4	gb:AA741307 /DB_XREF=gi:2779899 /DB_XREF=oc86b09.s1 /CLONE=IMAGE:1356569 /FEA=EST /CNT=18 /TID=Hs.65641.1 /TIER=Stack /STK=18 /UG=Hs.65641 /LL=54809 /UG_GENE=FLJ20073 /UG_TITLE=hypothetical protein FLJ20073
1569569_x_at	-1.4	gb:BC038707.1 /DB_XREF=gi:24270817 /TID=Hs2.385780.1 /CNT=3 /FEA=mRNA /TIER=ConsEnd /STK=0 /UG=Hs.385780 /UG_TITLE=Homo sapiens, Similar to neuronal thread protein, clone IMAGE:3932744, mRNA /DEF=Homo sapiens, Similar to neuronal thread protein, clone IMAGE:3932744, mRNA.
232564_at	-1.4	gb:AK021876.1 /DB_XREF=gi:10433162 /FEA=mRNA /CNT=6 /TID=Hs.132171.0 /TIER=ConsEnd /STK=0 /UG=Hs.132171 /UG_TITLE=Homo sapiens cDNA FLJ11814 fis, clone HEMBA1006381 /DEF=Homo sapiens cDNA FLJ11814 fis, clone HEMBA1006381.
219932_at	-1.4	gb:NM_014031.1 /DB_XREF=gi:13325054 /GEN=VLCS-H1 /FEA=FLmRNA /CNT=21 /TID=Hs.49765.0 /TIER=FL /STK=2 /UG=Hs.49765 /LL=28965 /DEF=Homo sapiens VLCS-H1 protein (VLCS-H1), mRNA. /PROD=very long-chain acyl-CoA synthetase homolog 1 /FL=gb:AF064254.1 gb:NM_014031.1
207289_at	-1.4	gb:NM_004142.1 /DB_XREF=gi:4758727 /GEN=MMPL1 /FEA=FLmRNA /CNT=9 /TID=Hs.290222.0 /TIER=FL /STK=0 /UG=Hs.290222 /LL=4328 /DEF=Homo sapiens matrix metalloproteinase-like 1 (MMPL1), mRNA. /PROD=matrix metalloproteinase-like 1 /FL=gb:NM_004142.1
226773_at	-1.4	gb:AW290940 /DB_XREF=gi:6697576 /DB_XREF=UI-H-BI2-agd-g-03-0-UI.s1 /CLONE=IMAGE:2723909 /FEA=EST /CNT=57 /TID=Hs.43273.0 /TIER=Stack /STK=41 /UG=Hs.43273 /UG_TITLE=ESTs
235924_at	-1.4	gb:N73742 /DB_XREF=gi:1231027 /DB_XREF=za61d02.s1 /CLONE=IMAGE:297027 /FEA=EST /CNT=8 /TID=Hs.36288.0 /TIER=ConsEnd /STK=7 /UG=Hs.36288 /UG_TITLE=ESTs
235683_at	-1.4	gb:BF685808 /DB_XREF=gi:11971216 /DB_XREF=602140491F1 /CLONE=IMAGE:4301567 /FEA=EST /CNT=13 /TID=Hs.132927.0 /TIER=ConsEnd /STK=0 /UG=Hs.132927 /UG_TITLE=ESTs, Moderately similar to p53 regulated PA26-T2 nuclear protein (H.sapiens)
1553221_at	-1.4	gb:NM_152478.1 /DB_XREF=gi:22749006 /TID=Hs2.146854.1 /CNT=10 /FEA=FLmRNA /TIER=FL /STK=1 /LL=147949 /UG_GENE=FLJ31030 /UG=Hs.146854 /UG_TITLE=hypothetical protein FLJ31030 /DEF=Homo sapiens hypothetical protein FLJ31030 (FLJ31030), mRNA. /FL=gb:NM_152478.1
205083_at	-1.4	gb:NM_001159.2 /DB_XREF=gi:6598319 /GEN=AOX1 /FEA=FLmRNA /CNT=47 /TID=Hs.174151.0 /TIER=FL+Stack /STK=8 /UG=Hs.174151 /LL=316 /DEF=Homo sapiens aldehyde oxidase 1 (AOX1), mRNA. /PROD=aldehyde oxidase 1 /FL=gb:L11005.1 gb:NM_001159.2 gb:AB046692.1
209594_x_at	-1.4	gb:M34421.1 /DB_XREF=gi:183592 /GEN=PSG1 /FEA=FLmRNA /CNT=235 /TID=Hs.272620.1 /TIER=FL+Stack /STK=12 /UG=Hs.272620 /LL=5678 /UG_TITLE=pregnancy specific beta-1-glycoprotein 9 /DEF=Human pregnancy-specific beta-1 glycoprotein mRNA, complete cds. /FL=gb:M34481.1 gb:M34421.1 gb:M58591.1
216341_s_at	-1.4	gb:Z81148.1 /DB_XREF=gi:1628389 /FEA=mRNA /CNT=1 /TID=Hs.73064.1 /TIER=ConsEnd /STK=0 /UG=Hs.73064 /LL=2798 /UG_GENE=GNRHR /DEF=H.sapiens mRNA for gonadotropin-releasing hormone receptor, splice variant. /PROD=gonadotropin-releasing hormone receptor
204017_at	-1.4	gb:NM_006855.2 /DB_XREF=gi:8051612 /GEN=KDELR3 /FEA=FLmRNA /CNT=84 /TID=Hs.250696.0 /TIER=FL+Stack /STK=43 /UG=Hs.250696 /LL=11015 /DEF=Homo sapiens KDEL (Lys-Asp-Glu-Leu) endoplasmic reticulum protein retention receptor 3 (KDELR3), transcript variant 1, mRNA. /PROD=KDEL receptor 3, isoform a /FL=gb:BC001277.1 gb:NM_006855.2
224438_at	-1.4	gb:BC005965.1 /DB_XREF=gi:13543632 /FEA=FLmRNA /CNT=1 /TID=HsAffx.900801.334 /TIER=FL /STK=0 /DEF=Homo sapiens, clone MGC:14617, mRNA, complete cds. /PROD=Unknown (protein for MGC:14617) /FL=gb:BC005965.1
227347_x_at	-1.4	gb:NM_021170.1 /DB_XREF=gi:10863966 /GEN=LOC57801 /FEA=FLmRNA /CNT=33 /TID=Hs.154029.0 /TIER=FL+Stack /STK=18 /UG=Hs.154029 /LL=57801 /DEF=Homo sapiens bHLH factor Hes4 (LOC57801), mRNA. /PROD=bHLH factor Hes4 /FL=gb:NM_021170.1 gb:AB048791.1
1554001_at	-1.4	gb:BC036012.1 /DB_XREF=gi:23271191 /TID=Hs2.8164.2 /CNT=16 /FEA=FLmRNA /TIER=FL+Stack /STK=8 /LL=4591 /UG_GENE=TRIM37 /UG=Hs.8164 /DEF=Homo sapiens, tripartite motif-containing 37, clone MGC:32900 IMAGE:5270430, mRNA, complete cds. /PROD=tripartite motif-containing 37 /FL=gb:BC036012.1
204519_s_at	-1.4	gb:NM_015993.1 /DB_XREF=gi:7705754 /GEN=LOC51090 /FEA=FLmRNA /CNT=60 /TID=Hs.12701.0 /TIER=FL+Stack /STK=28 /UG=Hs.12701 /LL=51090 /DEF=Homo sapiens plasmolipin (LOC51090), mRNA. /PROD=plasmolipin /FL=gb:NM_015993.1 gb:AF137386.1
1553764_a_at	-1.4	gb:NM_032876.1 /DB_XREF=gi:14249621 /TID=Hs2.64552.1 /CNT=12 /FEA=FLmRNA /TIER=FL /STK=0 /LL=84962 /UG_GENE=JUB /UG=Hs.64552 /UG_TITLE=jub, ajuba homolog (Xenopus laevis) /DEF=Homo sapiens jub, ajuba homolog (Xenopus laevis) (JUB), mRNA. /FL=gb:NM_032876.1 gb:BC007580.1
225564_at	-1.4	gb:AW269397 /DB_XREF=gi:6656427 /DB_XREF=xv42b04.x1 /CLONE=IMAGE:2815759 /FEA=mRNA /CNT=87 /TID=Hs.27268.0 /TIER=Stack /STK=43 /UG=Hs.27268 /UG_TITLE=Homo sapiens cDNA: FLJ21933 fis, clone HEP04337
208626_s_at	-1.4	gb:BC001913.1 /DB_XREF=gi:12804920 /FEA=FLmRNA /CNT=484 /TID=Hs.157236.0 /TIER=FL+Stack /STK=157 /UG=Hs.157236 /LL=10493 /UG_GENE=VATI /DEF=Homo sapiens, Similar to membrane protein of cholinergic synaptic vesicles, clone MGC:2671, mRNA, complete cds. /PROD=Similar to membrane protein of cholinergicsynaptic vesicles /FL=gb:BC001913.1 gb:NM_006373.1
202171_at	-1.4	gb:AU146275 /DB_XREF=gi:11007796 /DB_XREF=AU146275 /CLONE=HEMBB1000004 /FEA=FLmRNA /CNT=228 /TID=Hs.6557.0 /TIER=Stack /STK=20 /UG=Hs.6557 /LL=7716 /UG_GENE=ZNF161 /UG_TITLE=zinc finger protein 161 /FL=gb:D28118.1 gb:NM_007146.1
226931_at	-1.4	gb:AU151239 /DB_XREF=gi:11012760 /DB_XREF=AU151239 /CLONE=NT2RP2004743 /FEA=mRNA /CNT=60 /TID=Hs.317596.0 /TIER=Stack /STK=32 /UG=Hs.317596 /UG_TITLE=Homo sapiens cDNA FLJ12927 fis, clone NT2RP2004743
201028_s_at	-1.4	gb:U82164.1 /DB_XREF=gi:2149134 /GEN=CD99 /FEA=FLmRNA /CNT=319 /TID=Hs.177543.0 /TIER=FL /STK=0 /UG=Hs.177543 /LL=4267 /DEF=Human transmembrane protein CD99 type II mRNA, complete cds. /PROD=CD99 typeII /FL=gb:BC002584.1 gb:NM_002414.1 gb:M16279.1 gb:BC003147.1 gb:U82164.1
238586_at	-1.4	gb:AI951599 /DB_XREF=gi:5743909 /DB_XREF=wv37c01.x1 /CLONE=IMAGE:2531712 /FEA=EST /CNT=8 /TID=Hs.124717.1 /TIER=ConsEnd /STK=3 /UG=Hs.124717 /UG_TITLE=ESTs
207029_at	-1.4	gb:NM_000899.1 /DB_XREF=gi:4505174 /GEN=KITLG /FEA=FLmRNA /CNT=7 /TID=Hs.1048.0 /TIER=FL /STK=0 /UG=Hs.1048 /LL=4254 /DEF=Homo sapiens KIT ligand (KITLG), mRNA. /PROD=mast cell growth factor, isoform b, precursor /FL=gb:M59964.1 gb:NM_000899.1
215167_at	-1.4	gb:BE567032 /DB_XREF=gi:9810752 /DB_XREF=601341180F1 /CLONE=IMAGE:3683563 /FEA=mRNA /CNT=5 /TID=Hs.21586.2 /TIER=ConsEnd /STK=0 /UG=Hs.21586 /LL=9282 /UG_GENE=CRSP2 /UG_TITLE=cofactor required for Sp1 transcriptional activation, subunit 2 (150kD)
228121_at	-1.4	gb:AU145950 /DB_XREF=gi:11007471 /DB_XREF=AU145950 /CLONE=HEMBA1006364 /FEA=mRNA /CNT=27 /TID=Hs.23837.0 /TIER=Stack /STK=12 /UG=Hs.23837 /UG_TITLE=Homo sapiens cDNA FLJ11812 fis, clone HEMBA1006364
1555420_a_at	-1.4	gb:BC012919.1 /DB_XREF=gi:15341758 /TID=Hs2.21599.2 /CNT=1 /FEA=FLmRNA /TIER=FL /STK=1 /LL=8609 /UG_GENE=KLF7 /UG=Hs.21599 /DEF=Homo sapiens, Similar to Kruppel-like factor 7 (ubiquitous), clone MGC:21308 IMAGE:4509200, mRNA, complete cds. /PROD=Similar to Kruppel-like factor 7 (ubiquitous) /FL=gb:BC012919.1
204917_s_at	-1.4	gb:AV756536 /DB_XREF=gi:10914384 /DB_XREF=AV756536 /CLONE=BMFAYD08 /FEA=FLmRNA /CNT=50 /TID=Hs.404.0 /TIER=Stack /STK=12 /UG=Hs.404 /LL=4300 /UG_GENE=MLLT3 /UG_TITLE=myeloidlymphoid or mixed-lineage leukemia (trithorax (Drosophila) homolog); translocated to, 3 /FL=gb:L13744.1 gb:NM_004529.1
206497_at	-1.4	gb:NM_018224.1 /DB_XREF=gi:8922676 /GEN=FLJ10803 /FEA=FLmRNA /CNT=13 /TID=Hs.8173.0 /TIER=FL /STK=0 /UG=Hs.8173 /LL=55744 /DEF=Homo sapiens hypothetical protein FLJ10803 (FLJ10803), mRNA. /PROD=hypothetical protein FLJ10803 /FL=gb:NM_018224.1
219888_at	-1.4	gb:NM_003116.1 /DB_XREF=gi:11037054 /GEN=SPAG4 /FEA=FLmRNA /CNT=17 /TID=Hs.123159.0 /TIER=FL+Stack /STK=11 /UG=Hs.123159 /LL=6676 /DEF=Homo sapiens sperm associated antigen 4 (SPAG4), mRNA. /PROD=sperm associated antigen 4 /FL=gb:AF262992.1 gb:NM_003116.1
205566_at	-1.4	gb:NM_007011.1 /DB_XREF=gi:5901977 /GEN=HS1-2 /FEA=FLmRNA /CNT=30 /TID=Hs.99364.0 /TIER=FL+Stack /STK=16 /UG=Hs.99364 /LL=11057 /DEF=Homo sapiens putative transmembrane protein (HS1-2), mRNA. /PROD=putative transmembrane protein /FL=gb:NM_007011.1
205768_s_at	-1.4	gb:NM_003645.1 /DB_XREF=gi:4503652 /GEN=FACVL1 /FEA=FLmRNA /CNT=74 /TID=Hs.11729.0 /TIER=FL+Stack /STK=51 /UG=Hs.11729 /LL=8523 /DEF=Homo sapiens fatty-acid-Coenzyme A ligase, very long-chain 1 (FACVL1), mRNA. /PROD=very long-chain fatty-acid-Coenzyme A ligase 1 /FL=gb:AF096290.1 gb:D88308.1 gb:NM_003645.1
204689_at	-1.4	gb:NM_001529.1 /DB_XREF=gi:10835016 /GEN=HHEX /FEA=FLmRNA /CNT=50 /TID=Hs.118651.0 /TIER=FL+Stack /STK=25 /UG=Hs.118651 /LL=3087 /DEF=Homo sapiens hematopoietically expressed homeobox (HHEX), mRNA. /PROD=hematopoietically expressed homeobox /FL=gb:NM_001529.1 gb:L16499.1 gb:NM_002729.1
221577_x_at	-1.4	gb:AF003934.1 /DB_XREF=gi:2290971 /FEA=FLmRNA /CNT=137 /TID=Hs.296638.0 /TIER=FL /STK=0 /UG=Hs.296638 /LL=9518 /UG_GENE=PLAB /DEF=Homo sapiens prostate differentiation factor mRNA, complete cds. /PROD=prostate differentiation factor /FL=gb:U88323.1 gb:BC000529.1 gb:AF003934.1 gb:NM_004864.1 gb:AF019770.1 gb:AB000584.1
201662_s_at	-1.4	gb:D89053.1 /DB_XREF=gi:4165017 /FEA=FLmRNA /CNT=252 /TID=Hs.268012.0 /TIER=FL+Stack /STK=35 /UG=Hs.268012 /LL=2181 /UG_GENE=FACL3 /DEF=Homo sapiens mRNA for Acyl-CoA synthetase 3, complete cds. /PROD=Acyl-CoA synthetase 3 /FL=gb:NM_004457.2 gb:AF116690.1 gb:D89053.1
231872_at	-1.4	gb:T52285 /DB_XREF=gi:654145 /DB_XREF=yb22g08.r1 /CLONE=IMAGE:71966 /FEA=mRNA /CNT=30 /TID=Hs.193115.0 /TIER=ConsEnd /STK=0 /UG=Hs.193115 /UG_TITLE=Homo sapiens mRNA for KIAA1764 protein, partial cds
234351_x_at	-1.4	gb:AK000948.1 /DB_XREF=gi:7021932 /FEA=mRNA /CNT=1 /TID=Hs.26102.2 /TIER=ConsEnd /STK=0 /UG=Hs.26102 /LL=7227 /UG_GENE=TRPS1 /UG_TITLE=trichorhinophalangeal syndrome I /DEF=Homo sapiens cDNA FLJ10086 fis, clone HEMBA1002177, weakly similar to TRANSCRIPTION FACTOR GATA-4.
242662_at	-1.4	gb:AI056815 /DB_XREF=gi:3330924 /DB_XREF=oz15e12.x1 /CLONE=IMAGE:1675438 /FEA=EST /CNT=3 /TID=Hs.117874.0 /TIER=ConsEnd /STK=3 /UG=Hs.117874 /UG_TITLE=ESTs
1558103_a_at	-1.4	gb:AK055438.1 /DB_XREF=gi:16550163 /TID=Hs2.270379.1 /CNT=30 /FEA=mRNA /TIER=ConsEnd /STK=0 /UG=Hs.270379 /UG_TITLE=Homo sapiens cDNA FLJ30876 fis, clone FEBRA2004412. /DEF=Homo sapiens cDNA FLJ30876 fis, clone FEBRA2004412.
211729_x_at	-1.4	gb:BC005902.1 /DB_XREF=gi:13543488 /FEA=FLmRNA /CNT=1 /TID=HsAffx.900751.522 /TIER=FL /STK=0 /DEF=Homo sapiens, Similar to biliverdin reductase A, clone MGC:14491, mRNA, complete cds. /PROD=Similar to biliverdin reductase A /FL=gb:BC005902.1
202411_at	-1.4	gb:NM_005532.1 /DB_XREF=gi:5031780 /GEN=IFI27 /FEA=FLmRNA /CNT=179 /TID=Hs.278613.0 /TIER=FL+Stack /STK=110 /UG=Hs.278613 /LL=3429 /DEF=Homo sapiens interferon, alpha-inducible protein 27 (IFI27), mRNA. /PROD=interferon, alpha-inducible protein 27 /FL=gb:NM_005532.1
207887_s_at	-1.4	gb:AB022177.1 /DB_XREF=gi:6456429 /FEA=FLmRNA /CNT=7 /TID=Hs.640.0 /TIER=FL /STK=0 /UG=Hs.640 /LL=799 /UG_GENE=CALCR /DEF=Homo sapiens mRNA for calcitonin receptor, complete cds, isolate from breast carcinoma. /PROD=calcitonin receptor /FL=gb:AB022177.1 gb:NM_001742.1 gb:U26553.1 gb:U26554.1
218217_at	-1.4	gb:NM_021626.1 /DB_XREF=gi:11055991 /GEN=HSCP1 /FEA=FLmRNA /CNT=112 /TID=Hs.106747.0 /TIER=FL+Stack /STK=42 /UG=Hs.106747 /LL=59342 /DEF=Homo sapiens serine carboxypeptidase 1 precursor protein (HSCP1), mRNA. /PROD=serine carboxypeptidase 1 precursor protein /FL=gb:AF282618.1 gb:AF265441.1 gb:AF113214.1 gb:NM_021626.1
1557843_at	-1.4	gb:BC036114.1 /DB_XREF=gi:23271318 /TID=Hs2.290347.1 /CNT=3 /FEA=mRNA /TIER=ConsEnd /STK=1 /UG=Hs.290347 /UG_TITLE=Homo sapiens, clone IMAGE:5298708, mRNA /DEF=Homo sapiens, clone IMAGE:5298708, mRNA.
227461_at	-1.4	gb:AA632295 /DB_XREF=gi:2555709 /DB_XREF=np75c10.s1 /CLONE=IMAGE:1132146 /FEA=EST /CNT=33 /TID=Hs.23071.0 /TIER=Stack /STK=10 /UG=Hs.23071 /UG_TITLE=ESTs
235759_at	-1.4	gb:AI095542 /DB_XREF=gi:3434518 /DB_XREF=qb29d11.x1 /CLONE=IMAGE:1697685 /FEA=EST /CNT=9 /TID=Hs.127630.0 /TIER=ConsEnd /STK=1 /UG=Hs.127630 /UG_TITLE=ESTs
204378_at	-1.4	gb:NM_003657.1 /DB_XREF=gi:4502372 /GEN=BCAS1 /FEA=FLmRNA /CNT=54 /TID=Hs.129057.0 /TIER=FL+Stack /STK=9 /UG=Hs.129057 /LL=8537 /DEF=Homo sapiens breast carcinoma amplified sequence 1 (BCAS1), mRNA. /PROD=breast carcinoma amplified sequence 1 /FL=gb:NM_003657.1 gb:AF041260.1
212223_at	-1.3	gb:AI926544 /DB_XREF=gi:5662508 /DB_XREF=wo46c12.x1 /CLONE=IMAGE:2458390 /FEA=mRNA /CNT=194 /TID=Hs.303154.1 /TIER=Stack /STK=14 /UG=Hs.303154 /LL=64208 /UG_GENE=POP3 /UG_TITLE=popeye protein 3
218807_at	-1.3	gb:NM_006113.2 /DB_XREF=gi:7262390 /GEN=VAV3 /FEA=FLmRNA /CNT=75 /TID=Hs.267659.0 /TIER=FL+Stack /STK=27 /UG=Hs.267659 /LL=10451 /DEF=Homo sapiens vav 3 oncogene (VAV3), mRNA. /PROD=vav 3 oncogene /FL=gb:NM_006113.2 gb:AF067817.1 gb:AF118887.1
201852_x_at	-1.3	gb:AI813758 /DB_XREF=gi:5424973 /DB_XREF=wk79b04.x1 /CLONE=IMAGE:2421583 /FEA=FLmRNA /CNT=483 /TID=Hs.119571.0 /TIER=Stack /STK=9 /UG=Hs.119571 /LL=1281 /UG_GENE=COL3A1 /UG_TITLE=collagen, type III, alpha 1 (Ehlers-Danlos syndrome type IV, autosomal dominant) /FL=gb:NM_000090.1
215933_s_at	-1.3	gb:Z21533.1 /DB_XREF=gi:32068 /GEN=HEX /FEA=mRNA /CNT=2 /TID=Hs.118651.1 /TIER=ConsEnd /STK=0 /UG=Hs.118651 /LL=3087 /DEF=H.sapiens HEX gene encoding homeobox related protein. /PROD=homeobox related protein
207233_s_at	-1.3	gb:NM_000248.1 /DB_XREF=gi:4557754 /GEN=MITF /FEA=FLmRNA /CNT=6 /TID=Hs.166017.0 /TIER=FL /STK=0 /UG=Hs.166017 /LL=4286 /DEF=Homo sapiens microphthalmia-associated transcription factor (MITF), mRNA. /PROD=microphthalmia-associated transcription factor /FL=gb:NM_000248.1
202172_at	-1.3	gb:BG035116 /DB_XREF=gi:12428927 /DB_XREF=602324811F1 /CLONE=IMAGE:4412907 /FEA=FLmRNA /CNT=228 /TID=Hs.6557.0 /TIER=Stack /STK=43 /UG=Hs.6557 /LL=7716 /UG_GENE=ZNF161 /UG_TITLE=zinc finger protein 161 /FL=gb:D28118.1 gb:NM_007146.1
241763_s_at	-1.3	gb:BF244402 /DB_XREF=gi:11158333 /DB_XREF=601862985F1 /CLONE=IMAGE:4080500 /FEA=EST /CNT=6 /TID=Hs.97079.0 /TIER=ConsEnd /STK=0 /UG=Hs.97079 /UG_TITLE=ESTs
210641_at	-1.3	gb:AB038463.1 /DB_XREF=gi:7023942 /GEN=GC36 /FEA=FLmRNA /CNT=4 /TID=Hs.113292.1 /TIER=FL /STK=0 /UG=Hs.113292 /LL=10753 /UG_TITLE=calpain 9 (nCL-4) /DEF=Homo sapiens GC36 mRNA, complete cds. /FL=gb:AB038463.1
208869_s_at	-1.3	gb:AF087847.1 /DB_XREF=gi:13375570 /GEN=GABARAPL1 /FEA=FLmRNA /CNT=283 /TID=Hs.282654.0 /TIER=FL+Stack /STK=113 /UG=Hs.282654 /DEF=Homo sapiens GABA-A receptor-associated protein like 1 (GABARAPL1) mRNA, complete cds. /PROD=GABA-A receptor-associated protein like 1 /FL=gb:AL136676.1 gb:AF087847.1
206527_at	-1.3	gb:NM_000663.1 /DB_XREF=gi:4501846 /GEN=ABAT /FEA=FLmRNA /CNT=11 /TID=Hs.1588.0 /TIER=FL /STK=1 /UG=Hs.1588 /LL=18 /DEF=Homo sapiens 4-aminobutyrate aminotransferase (ABAT), nuclear gene encoding mitochondrial protein, mRNA. /PROD=4-aminobutyrate aminotransferase precursor /FL=gb:L32961.1 gb:NM_000663.1
217820_s_at	-1.3	gb:NM_018212.1 /DB_XREF=gi:8922657 /GEN=FLJ10773 /FEA=FLmRNA /CNT=265 /TID=Hs.14838.0 /TIER=FL+Stack /STK=65 /UG=Hs.14838 /LL=55740 /DEF=Homo sapiens hypothetical protein FLJ10773 (FLJ10773), mRNA. /PROD=hypothetical protein FLJ10773 /FL=gb:NM_018212.1
239486_at	-1.3	gb:BG111636 /DB_XREF=gi:12605142 /DB_XREF=602282682F1 /CLONE=IMAGE:4369892 /FEA=EST /CNT=7 /TID=Hs.188751.0 /TIER=ConsEnd /STK=0 /UG=Hs.188751 /UG_TITLE=ESTs
204747_at	-1.3	gb:NM_001549.1 /DB_XREF=gi:4504586 /GEN=IFIT4 /FEA=FLmRNA /CNT=64 /TID=Hs.181874.0 /TIER=FL /STK=4 /UG=Hs.181874 /LL=3437 /DEF=Homo sapiens interferon-induced protein with tetratricopeptide repeats 4 (IFIT4), mRNA. /PROD=interferon-induced protein withtetratricopeptide repeats 4 /FL=gb:NM_001549.1 gb:AF083470.1 gb:BC001383.1 gb:U52513.1 gb:BC004977.1 gb:AF026939.1
207057_at	-1.3	gb:NM_004731.1 /DB_XREF=gi:4759119 /GEN=SLC16A7 /FEA=FLmRNA /CNT=6 /TID=Hs.132183.0 /TIER=FL /STK=2 /UG=Hs.132183 /LL=9194 /DEF=Homo sapiens solute carrier family 16 (monocarboxylic acid transporters), member 7 (SLC16A7), mRNA. /PROD=solute carrier family 16 (monocarboxylic acidtransporters), member 7 /FL=gb:AF058056.1 gb:NM_004731.1
217597_x_at	-1.3	gb:AI344141 /DB_XREF=gi:4081347 /DB_XREF=tc02d09.x1 /CLONE=IMAGE:2062673 /FEA=EST /CNT=3 /TID=Hs.229850.0 /TIER=ConsEnd /STK=3 /UG=Hs.229850 /UG_TITLE=ESTs, Highly similar to G01251 Rar protein (H.sapiens)
241777_x_at	-1.3	gb:AA404501 /DB_XREF=gi:2059234 /DB_XREF=zw38b05.s1 /CLONE=IMAGE:772305 /FEA=EST /CNT=3 /TID=Hs.270669.0 /TIER=ConsEnd /STK=3 /UG=Hs.270669 /UG_TITLE=ESTs
236496_at	-1.3	gb:AW006352 /DB_XREF=gi:5855130 /DB_XREF=wt04d12.x1 /CLONE=IMAGE:2506487 /FEA=EST /CNT=6 /TID=Hs.159643.0 /TIER=ConsEnd /STK=5 /UG=Hs.159643 /UG_TITLE=ESTs, Weakly similar to MLD (H.sapiens)
232079_s_at	-1.3	gb:BE867789 /DB_XREF=gi:10316565 /DB_XREF=601443751F1 /CLONE=IMAGE:3847692 /FEA=DNA_1 /CNT=12 /TID=Hs.324036.0 /TIER=ConsEnd /STK=0 /UG=Hs.324036 /UG_TITLE=Homo sapiens clone F19374 APO E-C2 gene cluster
227126_at	-1.3	gb:AI857788 /DB_XREF=gi:5511404 /DB_XREF=wl22b06.x1 /CLONE=IMAGE:2425619 /FEA=EST /CNT=30 /TID=Hs.22607.0 /TIER=Stack /STK=22 /UG=Hs.22607 /UG_TITLE=ESTs
228457_at	-1.3	gb:AI590190 /DB_XREF=gi:4599238 /DB_XREF=tn49f11.x1 /CLONE=IMAGE:2171757 /FEA=EST /CNT=24 /TID=Hs.12731.0 /TIER=Stack /STK=11 /UG=Hs.12731 /UG_TITLE=ESTs
205020_s_at	-1.3	gb:NM_005738.1 /DB_XREF=gi:5031602 /GEN=ARL4 /FEA=FLmRNA /CNT=36 /TID=Hs.201672.0 /TIER=FL /STK=0 /UG=Hs.201672 /LL=10124 /DEF=Homo sapiens ADP-ribosylation factor-like 4 (ARL4), mRNA. /PROD=ADP-ribosylation factor-like 4 /FL=gb:U73960.1 gb:NM_005738.1
209946_at	-1.3	gb:U58111.1 /DB_XREF=gi:1373426 /FEA=FLmRNA /CNT=61 /TID=Hs.79141.0 /TIER=FL /STK=2 /UG=Hs.79141 /LL=7424 /UG_GENE=VEGFC /DEF=Human FLT4 ligand mRNA, complete cds. /PROD=FLT4 ligand DHM /FL=gb:NM_005429.1 gb:U43142.1 gb:U58111.1
208933_s_at	-1.3	gb:AI659005 /DB_XREF=gi:4762575 /DB_XREF=tu23e02.x1 /CLONE=IMAGE:2251898 /FEA=FLmRNA /CNT=266 /TID=Hs.4082.0 /TIER=Stack /STK=40 /UG=Hs.4082 /LL=3964 /UG_GENE=LGALS8 /UG_TITLE=lectin, galactoside-binding, soluble, 8 (galectin 8) /FL=gb:AF074000.1 gb:L78132.1 gb:AF342815.1 gb:NM_006499.1
215163_at	-1.3	gb:AK022211.1 /DB_XREF=gi:10433557 /FEA=mRNA /CNT=5 /TID=Hs.203349.0 /TIER=ConsEnd /STK=0 /UG=Hs.203349 /UG_TITLE=Homo sapiens cDNA FLJ12149 fis, clone MAMMA1000421 /DEF=Homo sapiens cDNA FLJ12149 fis, clone MAMMA1000421.
243309_at	-1.3	gb:AA398658 /DB_XREF=gi:2051902 /DB_XREF=zt64d04.s1 /CLONE=IMAGE:727111 /FEA=EST /CNT=5 /TID=Hs.97300.0 /TIER=ConsEnd /STK=1 /UG=Hs.97300 /UG_TITLE=ESTs
222173_s_at	-1.3	gb:AK026105.1 /DB_XREF=gi:10438847 /FEA=mRNA /CNT=3 /TID=Hs.135917.4 /TIER=ConsEnd /STK=0 /UG=Hs.135917 /LL=55357 /UG_GENE=DKFZp761D1823 /UG_TITLE=hypothetical protein DKFZp761D1823 /DEF=Homo sapiens cDNA: FLJ22452 fis, clone HRC09667.
201911_s_at	-1.3	gb:NM_005766.1 /DB_XREF=gi:5031632 /GEN=FARP1 /FEA=FLmRNA /CNT=244 /TID=Hs.183738.0 /TIER=FL /STK=0 /UG=Hs.183738 /LL=10160 /DEF=Homo sapiens FERM, RhoGEF (ARHGEF) and pleckstrin domain protein 1 (chondrocyte-derived) (FARP1), mRNA. /PROD=FERM, RhoGEF, and pleckstrin domain protein 1 /FL=gb:NM_005766.1 gb:AB008430.1
1554333_at	-1.3	gb:BC031044.1 /DB_XREF=gi:21410572 /TID=Hs2.76853.2 /CNT=4 /FEA=FLmRNA /TIER=FL /STK=2 /LL=55466 /UG_GENE=DNAJA4 /UG=Hs.76853 /DEF=Homo sapiens, Similar to DnaJ (Hsp40) homolog, subfamily A, member 4, clone MGC:33002 IMAGE:5277834, mRNA, complete cds. /PROD=Similar to DnaJ (Hsp40) homolog, subfamily A,member 4 /FL=gb:BC031044.1
218693_at	-1.3	gb:NM_012339.1 /DB_XREF=gi:6912529 /GEN=NET-7 /FEA=FLmRNA /CNT=77 /TID=Hs.95583.0 /TIER=FL+Stack /STK=35 /UG=Hs.95583 /LL=23555 /DEF=Homo sapiens transmembrane 4 superfamily member (tetraspan NET-7) (NET-7), mRNA. /PROD=transmembrane 4 superfamily member (tetraspanNET-7) /FL=gb:AF120266.1 gb:NM_012339.1 gb:BC004161.1 gb:BC003157.1
203650_at	-1.3	gb:NM_006404.1 /DB_XREF=gi:5453645 /GEN=PROCR /FEA=FLmRNA /CNT=122 /TID=Hs.82353.0 /TIER=FL+Stack /STK=28 /UG=Hs.82353 /LL=10544 /DEF=Homo sapiens protein C receptor, endothelial (EPCR) (PROCR), mRNA. /PROD=protein C receptor, endothelial (EPCR) /FL=gb:L35545.1 gb:NM_006404.1
237690_at	-1.3	gb:W67511 /DB_XREF=gi:1376533 /DB_XREF=zd42f05.s1 /CLONE=IMAGE:343329 /FEA=EST /CNT=5 /TID=Hs.57887.0 /TIER=ConsEnd /STK=5 /UG=Hs.57887 /UG_TITLE=ESTs, Weakly similar to KIAA0758 protein (H.sapiens)
211580_s_at	-1.3	gb:AF028785.1 /DB_XREF=gi:3046405 /FEA=FLmRNA /CNT=1 /TID=Hs.88051.1 /TIER=FL /STK=0 /UG=Hs.88051 /LL=8503 /UG_GENE=PIK3R3 /DEF=Homo sapiens phosphatidylinositol 3-kinase p55 gamma regulatory subunit mRNA, complete cds. /PROD=phosphatidylinositol 3-kinase p55 gammaregulatory subunit /FL=gb:AF028785.1
1554205_s_at	-1.3	gb:BC000993.2 /DB_XREF=gi:13879217 /TID=Hs2.334319.2 /CNT=5 /FEA=FLmRNA /TIER=FL /STK=3 /LL=130026 /UG_GENE=LOC130026 /UG=Hs.334319 /DEF=Homo sapiens, clone MGC:5250 IMAGE:3449426, mRNA, complete cds. /PROD=Unknown (protein for MGC:5250) /FL=gb:BC000993.2
1553411_s_at	-1.3	gb:NM_171999.1 /DB_XREF=gi:25188194 /GEN=SALL3 /TID=Hs2.432482.1 /CNT=2 /FEA=FLmRNA /TIER=FL /STK=1 /LL=27164 /UG=Hs.432482 /DEF=Homo sapiens sal-like 3 (Drosophila) (SALL3), mRNA. /PROD=sal-like 3 /FL=gb:NM_171999.1
200697_at	-1.3	gb:NM_000188.1 /DB_XREF=gi:4504390 /GEN=HK1 /FEA=FLmRNA /CNT=355 /TID=Hs.118625.0 /TIER=FL+Stack /STK=120 /UG=Hs.118625 /LL=3098 /DEF=Homo sapiens hexokinase 1 (HK1), nuclear gene encoding mitochondrial protein, mRNA. /PROD=hexokinase 1 /FL=gb:M75126.1 gb:NM_000188.1
229450_at	-1.3	gb:AI075407 /DB_XREF=gi:3399978 /DB_XREF=oz56e10.x1 /CLONE=IMAGE:1679370 /FEA=EST /CNT=14 /TID=Hs.296083.0 /TIER=Stack /STK=9 /UG=Hs.296083 /UG_TITLE=ESTs
1554079_at	-1.3	gb:BC037341.1 /DB_XREF=gi:22713621 /TID=Hs2.351204.1 /CNT=44 /FEA=FLmRNA /TIER=FL /STK=4 /UG=Hs.351204 /DEF=Homo sapiens, Similar to UDP-N-acetyl-alpha-D-galactosamine:polypeptide N-acetylgalactosaminyltransferase 9 (GalNAc-T9), clone MGC:43305 IMAGE:5265475, mRNA, complete cds. /PROD=Similar toUDP-N-acetyl-alpha-D-galactosamine:polypeptideN-acetylgalactosaminyltransferase 9 (GalNAc-T9) /FL=gb:BC…
223383_at	-1.3	gb:AL136903.1 /DB_XREF=gi:12053302 /GEN=DKFZp434E229 /FEA=FLmRNA /CNT=55 /TID=Hs.320834.0 /TIER=FL+Stack /STK=30 /UG=Hs.320834 /DEF=Homo sapiens mRNA; cDNA DKFZp434E229 (from clone DKFZp434E229); complete cds. /PROD=hypothetical protein /FL=gb:AL136903.1
212989_at	-1.3	gb:AI377497 /DB_XREF=gi:4187350 /DB_XREF=tc37c06.x1 /CLONE=IMAGE:2066794 /FEA=mRNA /CNT=71 /TID=Hs.153716.0 /TIER=Stack /STK=11 /UG=Hs.153716 /UG_TITLE=Homo sapiens mRNA for Hmob33 protein, 3 untranslated region
202820_at	-1.3	gb:NM_001621.2 /DB_XREF=gi:5016091 /GEN=AHR /FEA=FLmRNA /CNT=140 /TID=Hs.170087.0 /TIER=FL+Stack /STK=18 /UG=Hs.170087 /LL=196 /DEF=Homo sapiens aryl hydrocarbon receptor (AHR), mRNA. /PROD=aryl hydrocarbon receptor /FL=gb:NM_001621.2 gb:L19872.1 gb:D16354.1
203675_at	-1.3	gb:NM_005013.1 /DB_XREF=gi:4826869 /GEN=NUCB2 /FEA=FLmRNA /CNT=83 /TID=Hs.3164.0 /TIER=FL+Stack /STK=31 /UG=Hs.3164 /LL=4925 /DEF=Homo sapiens nucleobindin 2 (NUCB2), mRNA. /PROD=nucleobindin 2 /FL=gb:AF052642.1 gb:AF052644.1 gb:AF052643.1 gb:NM_005013.1
218700_s_at	-1.3	gb:BC002585.1 /DB_XREF=gi:12803516 /FEA=FLmRNA /CNT=88 /TID=Hs.115325.0 /TIER=FL /STK=6 /UG=Hs.115325 /LL=8934 /UG_GENE=RAB7L1 /DEF=Homo sapiens, RAB7, member RAS oncogene family-like 1, clone MGC:1653, mRNA, complete cds. /PROD=RAB7, member RAS oncogene family-like 1 /FL=gb:BC002585.1 gb:D84488.1 gb:NM_003929.1
235558_at	-1.3	gb:AW838569 /DB_XREF=gi:7932543 /DB_XREF=RC5-LT0054-140200-013-F11 /FEA=EST /CNT=11 /TID=Hs.114701.0 /TIER=ConsEnd /STK=0 /UG=Hs.114701 /UG_TITLE=ESTs
217028_at	-1.3	gb:AJ224869 /DB_XREF=gi:3059119 /FEA=DNA /CNT=1 /TID=Hs.89414.1 /TIER=ConsEnd /STK=0 /UG=Hs.89414 /LL=7852 /UG_GENE=CXCR4 /UG_TITLE=chemokine (C-X-C motif), receptor 4 (fusin) /DEF=Homo sapiens CXCR4 gene encoding receptor CXCR4
212554_at	-1.3	gb:N90755 /DB_XREF=gi:1444082 /DB_XREF=zb22c08.s1 /CLONE=IMAGE:302798 /FEA=FLmRNA /CNT=152 /TID=Hs.296341.0 /TIER=Stack /STK=24 /UG=Hs.296341 /LL=10486 /UG_GENE=CAP2 /UG_TITLE=adenylyl cyclase-associated protein 2 /FL=gb:NM_006366.1 gb:U02390.1
219674_s_at	-1.3	gb:NM_018635.1 /DB_XREF=gi:8924216 /GEN=PRO2900 /FEA=FLmRNA /CNT=27 /TID=Hs.283473.0 /TIER=FL /STK=2 /UG=Hs.283473 /LL=55498 /DEF=Homo sapiens hypothetical protein PRO2900 (PRO2900), mRNA. /PROD=hypothetical protein PRO2900 /FL=gb:AF116718.1 gb:NM_018635.1
1561219_x_at	-1.3	gb:BC034593.1 /DB_XREF=gi:21961499 /TID=Hs2.381997.1 /CNT=2 /FEA=mRNA /TIER=ConsEnd /STK=1 /UG=Hs.381997 /UG_TITLE=Homo sapiens, clone IMAGE:4837157, mRNA, partial cds /DEF=Homo sapiens, clone IMAGE:4837157, mRNA, partial cds.
210867_at	-1.3	gb:AF180475.1 /DB_XREF=gi:6856206 /GEN=NOT4-N /FEA=FLmRNA /CNT=2 /TID=Hs.20423.2 /TIER=FL /STK=0 /UG=Hs.20423 /LL=4850 /DEF=Homo sapiens Not4-Np (NOT4-N) mRNA, complete cds. /PROD=Not4-Np /FL=gb:AF180475.1
230820_at	-1.3	gb:BF111169 /DB_XREF=gi:10940859 /DB_XREF=7n32g11.x1 /CLONE=IMAGE:3566420 /FEA=EST /CNT=10 /TID=Hs.194477.1 /TIER=Stack /STK=8 /UG=Hs.194477 /LL=64750 /UG_GENE=SMURF2 /UG_TITLE=E3 ubiquitin ligase SMURF2
241190_at	-1.3	gb:AW025766 /DB_XREF=gi:5879296 /DB_XREF=wu06h06.x1 /CLONE=IMAGE:2516219 /FEA=EST /CNT=4 /TID=Hs.197082.0 /TIER=ConsEnd /STK=4 /UG=Hs.197082 /UG_TITLE=ESTs
244532_x_at	-1.3	gb:AW665538 /DB_XREF=gi:7458177 /DB_XREF=hi92c10.x1 /CLONE=IMAGE:2979762 /FEA=EST /CNT=6 /TID=Hs.117689.2 /TIER=ConsEnd /STK=0 /UG=Hs.117689 /UG_TITLE=ESTs
231697_s_at	-1.3	gb:AV660825 /DB_XREF=gi:9881839 /DB_XREF=AV660825 /CLONE=GLCGLG03 /FEA=EST /CNT=11 /TID=Hs.79572.1 /TIER=Stack /STK=11 /UG=Hs.79572 /LL=1509 /UG_GENE=CTSD /UG_TITLE=cathepsin D (lysosomal aspartyl protease)
1553439_at	-1.3	gb:NM_173692.1 /DB_XREF=gi:27734972 /TID=Hs2.375844.1 /CNT=2 /FEA=FLmRNA /TIER=FL /STK=1 /LL=286309 /UG_GENE=FLJ25862 /UG=Hs.375844 /UG_TITLE=hypothetical protein FLJ25862 /DEF=Homo sapiens hypothetical protein FLJ25862 (FLJ25862), mRNA. /FL=gb:NM_173692.1
208633_s_at	-1.3	gb:W61052 /DB_XREF=gi:1367812 /DB_XREF=zd29g11.r1 /CLONE=IMAGE:342116 /FEA=FLmRNA /CNT=359 /TID=Hs.108258.1 /TIER=Stack /STK=8 /UG=Hs.108258 /LL=23499 /UG_GENE=ACF7 /UG_TITLE=actin binding protein; macrophin (microfilament and actin filament cross-linker protein) /FL=gb:AB029290.1
200701_at	-1.3	gb:NM_006432.1 /DB_XREF=gi:5453677 /GEN=HE1 /FEA=FLmRNA /CNT=462 /TID=Hs.119529.0 /TIER=FL+Stack /STK=131 /UG=Hs.119529 /LL=10577 /DEF=Homo sapiens epididymal secretory protein (19.5kD) (HE1), mRNA. /PROD=epididymal secretory protein (19.5kD) /FL=gb:BC002532.1 gb:NM_006432.1
212336_at	-1.3	gb:AA912711 /DB_XREF=gi:3052103 /DB_XREF=ol30f08.s1 /CLONE=IMAGE:1524999 /FEA=mRNA /CNT=182 /TID=Hs.26395.1 /TIER=Stack /STK=47 /UG=Hs.26395 /LL=2036 /UG_GENE=EPB41L1 /UG_TITLE=erythrocyte membrane protein band 4.1-like 1
222803_at	-1.3	gb:AI871620 /DB_XREF=gi:5545669 /DB_XREF=we28d07.x1 /CLONE=IMAGE:2342413 /FEA=FLmRNA /CNT=47 /TID=Hs.22835.0 /TIER=Stack /STK=18 /UG=Hs.22835 /LL=56952 /UG_GENE=HHGP /UG_TITLE=HHGP protein /FL=gb:NM_020200.1 gb:AF226056.1
1566032_at	-1.3	gb:AA460153 /DB_XREF=gi:2185538 /DB_XREF=zx60f08.s1 /CLONE=IMAGE:795879 /TID=Hs2.376849.1 /CNT=3 /FEA=mRNA /TIER=ConsEnd /STK=0 /UG=Hs.376849 /UG_TITLE=Homo sapiens mRNA; cDNA DKFZp686J0929 (from clone DKFZp686J0929)
227863_at	-1.3	gb:AV706254 /DB_XREF=gi:10723540 /DB_XREF=AV706254 /CLONE=ADBCQE10 /FEA=mRNA /CNT=28 /TID=Hs.121575.0 /TIER=Stack /STK=10 /UG=Hs.121575 /UG_TITLE=Homo sapiens cDNA FLJ12231 fis, clone MAMMA1001191
225807_at	-1.3	gb:AK025567.1 /DB_XREF=gi:10438119 /FEA=mRNA /CNT=66 /TID=Hs.64552.0 /TIER=Stack /STK=9 /UG=Hs.64552 /UG_TITLE=Homo sapiens cDNA: FLJ21914 fis, clone HEP03892 /DEF=Homo sapiens cDNA: FLJ21914 fis, clone HEP03892.
1559252_a_at	-1.3	gb:BC042140.1 /DB_XREF=gi:27503156 /TID=Hs2.104806.1 /CNT=6 /FEA=mRNA /TIER=ConsEnd /STK=0 /UG=Hs.104806 /UG_TITLE=Homo sapiens, clone IMAGE:5932306, mRNA /DEF=Homo sapiens, clone IMAGE:5932306, mRNA.
224917_at	-1.3	gb:BF674052 /DB_XREF=gi:11947947 /DB_XREF=602137449F1 /CLONE=IMAGE:4273813 /FEA=EST /CNT=139 /TID=Hs.79572.4 /TIER=Stack /STK=13 /UG=Hs.79572 /LL=1509 /UG_GENE=CTSD /UG_TITLE=cathepsin D (lysosomal aspartyl protease)
205749_at	-1.3	gb:NM_000499.2 /DB_XREF=gi:13325053 /GEN=CYP1A1 /FEA=FLmRNA /CNT=27 /TID=Hs.72912.0 /TIER=FL+Stack /STK=10 /UG=Hs.72912 /LL=1543 /DEF=Homo sapiens cytochrome P450, subfamily I (aromatic compound-inducible), polypeptide 1 (CYP1A1), mRNA. /PROD=cytochrome P450, subfamily I (aromaticcompound-inducible), polypeptide 1 /FL=gb:NM_000499.2 gb:K03191.1
227052_at	-1.3	gb:AI810669 /DB_XREF=gi:5397235 /DB_XREF=tu19f03.x1 /CLONE=IMAGE:2251517 /FEA=EST /CNT=38 /TID=Hs.44829.0 /TIER=Stack /STK=23 /UG=Hs.44829 /UG_TITLE=ESTs
216887_s_at	-1.3	gb:AJ133768.1 /DB_XREF=gi:5441370 /GEN=ZASP /FEA=mRNA /CNT=1 /TID=Hs.49998.2 /TIER=ConsEnd /STK=0 /UG=Hs.49998 /LL=11155 /DEF=Homo sapiens mRNA for ZASP protein, partial, varient 2. /PROD=ZASP protein
212185_x_at	-1.3	gb:NM_005953.1 /DB_XREF=gi:5174763 /GEN=MT2A /FEA=FLmRNA /CNT=241 /TID=Hs.118786.0 /TIER=FL+Stack /STK=92 /UG=Hs.118786 /LL=4502 /DEF=Homo sapiens metallothionein 2A (MT2A), mRNA. /PROD=metallothionein 2A /FL=gb:NM_005953.1
210807_s_at	-1.3	gb:AF049608.1 /DB_XREF=gi:3834394 /GEN=MCT2 /FEA=FLmRNA /CNT=2 /TID=Hs.132183.1 /TIER=FL /STK=0 /UG=Hs.132183 /LL=9194 /DEF=Homo sapiens monocarboxylate transporter 2 (MCT2) mRNA, complete cds. /PROD=monocarboxylate transporter 2 /FL=gb:AF049608.1
203642_s_at	-1.3	gb:NM_014900.1 /DB_XREF=gi:7662427 /GEN=KIAA0977 /FEA=FLmRNA /CNT=136 /TID=Hs.300855.0 /TIER=FL+Stack /STK=45 /UG=Hs.300855 /LL=22837 /DEF=Homo sapiens KIAA0977 protein (KIAA0977), mRNA. /PROD=KIAA0977 protein /FL=gb:AB023194.1 gb:NM_014900.1
225306_s_at	-1.3	gb:AI826268 /DB_XREF=gi:5446939 /DB_XREF=wk33d06.x1 /CLONE=IMAGE:2417195 /FEA=EST /CNT=108 /TID=Hs.27769.0 /TIER=Stack /STK=69 /UG=Hs.27769 /UG_TITLE=ESTs, Weakly similar to MCAT_HUMAN MITOCHONDRIAL CARNITINEACYLCARNITINE CARRIER PROTEIN (H.sapiens)
213261_at	-1.3	gb:AA035414 /DB_XREF=gi:1507071 /DB_XREF=zk25a09.s1 /CLONE=IMAGE:471544 /FEA=mRNA /CNT=53 /TID=Hs.16950.0 /TIER=Stack /STK=15 /UG=Hs.16950 /LL=9881 /UG_GENE=KIAA0342 /UG_TITLE=KIAA0342 gene product
225855_at	-1.3	gb:AB046768.1 /DB_XREF=gi:10047160 /GEN=KIAA1548 /FEA=mRNA /CNT=83 /TID=Hs.6728.0 /TIER=Stack /STK=46 /UG=Hs.6728 /LL=57669 /DEF=Homo sapiens mRNA for KIAA1548 protein, partial cds. /PROD=KIAA1548 protein
207358_x_at	-1.3	gb:NM_012090.1 /DB_XREF=gi:10048480 /GEN=ACF7 /FEA=FLmRNA /CNT=4 /TID=Hs.108258.0 /TIER=FL /STK=0 /UG=Hs.108258 /LL=23499 /DEF=Homo sapiens actin binding protein; macrophin (microfilament and actin filament cross-linker protein) (ACF7), mRNA. /PROD=actin binding protein; macrophin (microfilamentand actin filament cross-linker protein) /FL=gb:AF141968.1 gb:NM_012090.1
213900_at	-1.3	gb:AA524029 /DB_XREF=gi:2264957 /DB_XREF=ng32f02.s1 /CLONE=IMAGE:936507 /FEA=mRNA /CNT=22 /TID=Hs.77889.0 /TIER=Stack /STK=12 /UG=Hs.77889 /LL=9413 /UG_GENE=X123 /UG_TITLE=Friedreich ataxia region gene X123
231311_at	-1.3	gb:AA725246 /DB_XREF=gi:2742953 /DB_XREF=ai16b08.s1 /CLONE=1342935 /FEA=EST /CNT=8 /TID=Hs.120451.0 /TIER=Stack /STK=8 /UG=Hs.120451 /UG_TITLE=ESTs, Weakly similar to unnamed protein product (H.sapiens)
206374_at	-1.3	gb:NM_004420.1 /DB_XREF=gi:4758211 /GEN=DUSP8 /FEA=FLmRNA /CNT=13 /TID=Hs.41688.0 /TIER=FL /STK=6 /UG=Hs.41688 /LL=1850 /DEF=Homo sapiens dual specificity phosphatase 8 (DUSP8), mRNA. /PROD=dual specificity phosphatase 8 /FL=gb:U27193.1 gb:NM_004420.1
205431_s_at	-1.3	gb:NM_021073.1 /DB_XREF=gi:10835090 /GEN=BMP5 /FEA=FLmRNA /CNT=46 /TID=Hs.1104.0 /TIER=FL+Stack /STK=8 /UG=Hs.1104 /LL=653 /DEF=Homo sapiens bone morphogenetic protein 5 (BMP5), mRNA. /PROD=bone morphogenetic protein 5 /FL=gb:M60314.1 gb:NM_021073.1
1554930_a_at	-1.3	gb:AB049740.2 /DB_XREF=gi:18265337 /TID=Hs2.118722.3 /CNT=3 /FEA=FLmRNA /TIER=FL /STK=1 /LL=2530 /UG_GENE=FUT8 /UG=Hs.118722 /DEF=Homo sapiens mRNA for alpha 1,6-fucosyltransferase, complete cds. /PROD=alpha 1,6-fucosyltransferase /FL=gb:AB049740.2
218572_at	-1.3	gb:NM_014169.1 /DB_XREF=gi:7661793 /GEN=HSPC134 /FEA=FLmRNA /CNT=65 /TID=Hs.279761.0 /TIER=FL /STK=0 /UG=Hs.279761 /LL=29082 /DEF=Homo sapiens HSPC134 protein (HSPC134), mRNA. /PROD=HSPC134 protein /FL=gb:AF212243.1 gb:NM_014169.1 gb:AF161483.1
200999_s_at	-1.3	gb:NM_006825.1 /DB_XREF=gi:5803112 /GEN=P63 /FEA=FLmRNA /CNT=354 /TID=Hs.74368.0 /TIER=FL+Stack /STK=141 /UG=Hs.74368 /LL=10970 /DEF=Homo sapiens transmembrane protein (63kD), endoplasmic reticulumGolgi intermediate compartment (P63), mRNA. /PROD=transmembrane protein (63kD), endoplasmicreticulumGolgi intermediate compartment /FL=gb:NM_006825.1
212070_at	-1.2	gb:AL554008 /DB_XREF=gi:12894377 /DB_XREF=AL554008 /CLONE=CS0DI079YN13 (5 prime) /FEA=mRNA /CNT=285 /TID=Hs.6527.1 /TIER=Stack /STK=83 /UG=Hs.6527 /LL=9289 /UG_GENE=GPR56 /UG_TITLE=G protein-coupled receptor 56
209546_s_at	-1.2	gb:AF323540.1 /DB_XREF=gi:12408012 /FEA=FLmRNA /CNT=142 /TID=Hs.114309.0 /TIER=FL+Stack /STK=10 /UG=Hs.114309 /LL=8542 /UG_GENE=APOL1 /DEF=Homo sapiens apolipoprotein L-I mRNA, splice variant B, complete cds. /PROD=apolipoprotein L-I /FL=gb:AF323540.1 gb:NM_003661.1
203413_at	-1.2	gb:NM_006159.1 /DB_XREF=gi:5453765 /GEN=NELL2 /FEA=FLmRNA /CNT=141 /TID=Hs.79389.0 /TIER=FL+Stack /STK=32 /UG=Hs.79389 /LL=4753 /DEF=Homo sapiens nel (chicken)-like 2 (NELL2), mRNA. /PROD=nel (chicken)-like 2 /FL=gb:D83018.1 gb:NM_006159.1
235247_at	-1.2	gb:AI224578 /DB_XREF=gi:3807291 /DB_XREF=qw96b10.x1 /CLONE=IMAGE:1998907 /FEA=EST /CNT=17 /TID=Hs.33106.0 /TIER=ConsEnd /STK=1 /UG=Hs.33106 /UG_TITLE=ESTs
212400_at	-1.2	gb:AL043266 /DB_XREF=gi:5935844 /DB_XREF=DKFZp434L1423_s1 /CLONE=DKFZp434L1423 /FEA=mRNA /CNT=154 /TID=Hs.111334.4 /TIER=Stack /STK=67 /UG=Hs.111334 /LL=2512 /UG_GENE=FTL /UG_TITLE=ferritin, light polypeptide
212119_at	-1.2	gb:BF670447 /DB_XREF=gi:11944342 /DB_XREF=602149641F1 /CLONE=IMAGE:4290707 /FEA=EST /CNT=226 /TID=Hs.166982.1 /TIER=Stack /STK=25 /UG=Hs.166982 /LL=5281 /UG_GENE=PIGF /UG_TITLE=phosphatidylinositol glycan, class F
231200_at	-1.2	gb:BG222606 /DB_XREF=gi:12708127 /DB_XREF=naf78d11.x1 /CLONE=IMAGE:4170284 /FEA=EST /CNT=12 /TID=Hs.158470.0 /TIER=Stack /STK=8 /UG=Hs.158470 /UG_TITLE=ESTs
214449_s_at	-1.2	gb:NM_012249.1 /DB_XREF=gi:6912695 /GEN=TC10 /FEA=FLmRNA /CNT=19 /TID=Hs.250697.0 /TIER=FL /STK=0 /UG=Hs.250697 /LL=23433 /DEF=Homo sapiens ras-like protein (TC10), mRNA. /PROD=ras-like protein /FL=gb:NM_012249.1 gb:M31470.1
202743_at	-1.2	gb:BE622627 /DB_XREF=gi:9893567 /DB_XREF=601440792T1 /CLONE=IMAGE:3915695 /FEA=FLmRNA /CNT=156 /TID=Hs.88051.0 /TIER=Stack /STK=58 /UG=Hs.88051 /LL=8503 /UG_GENE=PIK3R3 /UG_TITLE=phosphoinositide-3-kinase, regulatory subunit, polypeptide 3 (p55, gamma) /FL=gb:NM_003629.1 gb:D88532.1
218279_s_at	-1.2	gb:BC001629.1 /DB_XREF=gi:12804444 /FEA=FLmRNA /CNT=109 /TID=Hs.795.0 /TIER=ConsEnd /STK=0 /UG=Hs.795 /LL=8337 /UG_GENE=H2AFO /DEF=Homo sapiens, H2A histone family, member O, clone MGC:2238, mRNA, complete cds. /PROD=H2A histone family, member O /FL=gb:L19779.1 gb:NM_003516.1 gb:BC001629.1
209581_at	-1.2	gb:BC001387.1 /DB_XREF=gi:12655072 /FEA=FLmRNA /CNT=76 /TID=Hs.37189.0 /TIER=FL+Stack /STK=28 /UG=Hs.37189 /LL=11145 /UG_GENE=HREV107 /DEF=Homo sapiens, similar to rat HREV107, clone MGC:1240, mRNA, complete cds. /PROD=similar to rat HREV107 /FL=gb:NM_007069.1 gb:BC001387.1 gb:AB030814.1
221681_s_at	-1.2	gb:AF094508.1 /DB_XREF=gi:4322669 /FEA=FLmRNA /CNT=1 /TID=Hs.274465.1 /TIER=FL /STK=0 /UG=Hs.274465 /LL=1834 /UG_GENE=DSPP /DEF=Homo sapiens dentin phosphoryn mRNA, complete cds. /PROD=dentin phosphoryn /FL=gb:AF094508.1
217551_at	-1.2	gb:AA719797 /DB_XREF=gi:2732896 /DB_XREF=zg54c07.s1 /CLONE=IMAGE:397164 /FEA=EST /CNT=7 /TID=Hs.194362.0 /TIER=ConsEnd /STK=2 /UG=Hs.194362 /LL=10819 /UG_GENE=OR7E14P /UG_TITLE=olfactory receptor, family 7, subfamily E, member 13 pseudogene
224952_at	-1.2	gb:BF115054 /DB_XREF=gi:10984530 /DB_XREF=hr73f11.x1 /CLONE=IMAGE:3134157 /FEA=mRNA /CNT=107 /TID=Hs.4996.1 /TIER=Stack /STK=28 /UG=Hs.4996 /LL=26115 /UG_GENE=DKFZP564D166 /UG_TITLE=putative ankyrin-repeat containing protein
219603_s_at	-1.2	gb:NM_015919.1 /DB_XREF=gi:7706241 /GEN=LOC51595 /FEA=FLmRNA /CNT=34 /TID=Hs.30303.0 /TIER=FL /STK=0 /UG=Hs.30303 /LL=51595 /DEF=Homo sapiens Kruppel-associated box protein (LOC51595), mRNA. /PROD=Kruppel-associated box protein /FL=gb:NM_015919.1 gb:AF070666.1
207038_at	-1.2	gb:NM_004694.1 /DB_XREF=gi:4759117 /GEN=SLC16A6 /FEA=FLmRNA /CNT=8 /TID=Hs.114924.0 /TIER=FL /STK=3 /UG=Hs.114924 /LL=9120 /DEF=Homo sapiens solute carrier family 16 (monocarboxylic acid transporters), member 6 (SLC16A6), mRNA. /PROD=solute carrier family 16 (monocarboxylic acidtransporters), member 6 /FL=gb:U79745.1 gb:NM_004694.1
203439_s_at	-1.2	gb:BC000658.1 /DB_XREF=gi:12653744 /FEA=FLmRNA /CNT=109 /TID=Hs.155223.0 /TIER=FL+Stack /STK=17 /UG=Hs.155223 /LL=8614 /UG_GENE=STC2 /DEF=Homo sapiens, stanniocalcin 2, clone MGC:1881, mRNA, complete cds. /PROD=stanniocalcin 2 /FL=gb:AF098462.1 gb:AF031036.1 gb:NM_003714.1 gb:BC000658.1 gb:AB012664.1 gb:AF055460.1
221765_at	-1.2	gb:AI378044 /DB_XREF=gi:4187897 /DB_XREF=te67h09.x1 /CLONE=IMAGE:2091809 /FEA=EST /CNT=145 /TID=Hs.23703.0 /TIER=Stack /STK=21 /UG=Hs.23703 /UG_TITLE=ESTs
204045_at	-1.2	gb:NM_004780.1 /DB_XREF=gi:4759215 /GEN=TCEAL1 /FEA=FLmRNA /CNT=83 /TID=Hs.95243.0 /TIER=FL+Stack /STK=47 /UG=Hs.95243 /LL=9338 /DEF=Homo sapiens transcription elongation factor A (SII)-like 1 (TCEAL1), mRNA. /PROD=transcription elongation factor A (SII)-like 1 /FL=gb:M99701.1 gb:BC000809.1 gb:NM_004780.1
222835_at	-1.2	gb:BG163478 /DB_XREF=gi:12670181 /DB_XREF=602338477F1 /CLONE=IMAGE:4446451 /FEA=FLmRNA /CNT=41 /TID=Hs.170345.0 /TIER=ConsEnd /STK=0 /UG=Hs.170345 /LL=79875 /UG_GENE=FLJ13710 /UG_TITLE=hypothetical protein FLJ13710 /FL=gb:NM_024817.1
228284_at	-1.2	gb:BE302305 /DB_XREF=gi:9186053 /DB_XREF=bb84c09.x1 /CLONE=IMAGE:3049072 /FEA=EST /CNT=22 /TID=Hs.28935.1 /TIER=Stack /STK=9 /UG=Hs.28935 /LL=7088 /UG_GENE=TLE1 /UG_TITLE=transducin-like enhancer of split 1, homolog of Drosophila E(sp1)
238712_at	-1.2	gb:BF801735 /DB_XREF=gi:12130724 /DB_XREF=IL5-CI0001-281000-191-h05 /FEA=EST /CNT=8 /TID=Hs.181574.0 /TIER=ConsEnd /STK=0 /UG=Hs.181574 /UG_TITLE=ESTs
211458_s_at	-1.2	gb:AF180519.1 /DB_XREF=gi:13241283 /FEA=FLmRNA /CNT=1 /TID=Hs.326776.0 /TIER=FL /STK=0 /UG=Hs.326776 /DEF=Homo sapiens GABA-A receptor-associated protein mRNA, complete cds. /PROD=GABA-A receptor-associated protein /FL=gb:AF180519.1
240382_at	-1.2	gb:AW444944 /DB_XREF=gi:6986706 /DB_XREF=UI-H-BI3-ajz-h-05-0-UI.s1 /CLONE=IMAGE:2733561 /FEA=EST /CNT=4 /TID=Hs.15550.0 /TIER=ConsEnd /STK=4 /UG=Hs.15550 /UG_TITLE=ESTs
201466_s_at	-1.2	gb:NM_002228.2 /DB_XREF=gi:7710122 /GEN=JUN /FEA=FLmRNA /CNT=376 /TID=Hs.78465.0 /TIER=FL+Stack /STK=45 /UG=Hs.78465 /LL=3725 /DEF=Homo sapiens v-jun avian sarcoma virus 17 oncogene homolog (JUN), mRNA. /PROD=v-jun avian sarcoma virus 17 oncogene homolog /FL=gb:NM_002228.2 gb:BC002646.1
219078_at	-1.2	gb:NM_018040.1 /DB_XREF=gi:8922312 /GEN=FLJ10252 /FEA=FLmRNA /CNT=49 /TID=Hs.53913.0 /TIER=FL+Stack /STK=16 /UG=Hs.53913 /LL=55105 /DEF=Homo sapiens hypothetical protein FLJ10252 (FLJ10252), mRNA. /PROD=hypothetical protein FLJ10252 /FL=gb:NM_018040.1
218699_at	-1.2	gb:BG338251 /DB_XREF=gi:13144689 /DB_XREF=602435412F1 /CLONE=IMAGE:4553498 /FEA=FLmRNA /CNT=88 /TID=Hs.115325.0 /TIER=Stack /STK=22 /UG=Hs.115325 /LL=8934 /UG_GENE=RAB7L1 /UG_TITLE=RAB7, member RAS oncogene family-like 1 /FL=gb:BC002585.1 gb:D84488.1 gb:NM_003929.1
243240_at	-1.2	gb:R37780 /DB_XREF=gi:795236 /DB_XREF=yf64b07.s1 /CLONE=IMAGE:27072 /FEA=EST /CNT=3 /TID=Hs.21422.0 /TIER=ConsEnd /STK=3 /UG=Hs.21422 /UG_TITLE=ESTs
203657_s_at	-1.2	gb:NM_003793.2 /DB_XREF=gi:6042195 /GEN=CTSF /FEA=FLmRNA /CNT=90 /TID=Hs.11590.0 /TIER=FL+Stack /STK=42 /UG=Hs.11590 /LL=8722 /DEF=Homo sapiens cathepsin F (CTSF), mRNA. /PROD=cathepsin F /FL=gb:AF136279.1 gb:NM_003793.2 gb:AF088886.2 gb:AF071748.1 gb:AF071749.1
204439_at	-1.2	gb:NM_006820.1 /DB_XREF=gi:5803026 /GEN=GS3686 /FEA=FLmRNA /CNT=58 /TID=Hs.75470.0 /TIER=FL+Stack /STK=19 /UG=Hs.75470 /LL=10964 /DEF=Homo sapiens hypothetical protein, expressed in osteoblast (GS3686), mRNA. /PROD=hypothetical protein, expressed in osteoblast /FL=gb:NM_006820.1 gb:AB000115.1
205016_at	-1.2	gb:NM_003236.1 /DB_XREF=gi:4507460 /GEN=TGFA /FEA=FLmRNA /CNT=49 /TID=Hs.170009.0 /TIER=FL /STK=0 /UG=Hs.170009 /LL=7039 /DEF=Homo sapiens transforming growth factor, alpha (TGFA), mRNA. /PROD=transforming growth factor, alpha /FL=gb:NM_003236.1 gb:K03222.1 gb:M31172.1 gb:BC005308.1
226189_at	-1.2	gb:BF513121 /DB_XREF=gi:11598300 /DB_XREF=UI-H-BW1-amn-g-04-0-UI.s1 /CLONE=IMAGE:3070639 /FEA=EST /CNT=70 /TID=Hs.52620.3 /TIER=Stack /STK=24 /UG=Hs.52620 /LL=3696 /UG_GENE=ITGB8 /UG_TITLE=integrin, beta 8
221610_s_at	-1.2	gb:BC000795.1 /DB_XREF=gi:12653994 /FEA=FLmRNA /CNT=19 /TID=Hs.194385.1 /TIER=FL+Stack /STK=16 /UG=Hs.194385 /LL=55620 /UG_GENE=FLJ20234 /DEF=Homo sapiens, hypothetical protein FLJ20234, clone MGC:4988, mRNA, complete cds. /PROD=hypothetical protein FLJ20234 /FL=gb:BC000795.1
225681_at	-1.2	gb:AA584310 /DB_XREF=gi:2368919 /DB_XREF=nn79g01.s1 /CLONE=IMAGE:1090128 /FEA=EST /CNT=87 /TID=Hs.283713.0 /TIER=Stack /STK=54 /UG=Hs.283713 /UG_TITLE=ESTs, Weakly similar to ORF YGL050w (S.cerevisiae)
219352_at	-1.2	gb:NM_017912.1 /DB_XREF=gi:8923589 /GEN=FLJ20637 /FEA=FLmRNA /CNT=31 /TID=Hs.179669.0 /TIER=FL /STK=0 /UG=Hs.179669 /LL=55008 /DEF=Homo sapiens hypothetical protein FLJ20637 (FLJ20637), mRNA. /PROD=hypothetical protein FLJ20637 /FL=gb:NM_017912.1
201462_at	-1.2	gb:NM_014766.1 /DB_XREF=gi:7661983 /GEN=KIAA0193 /FEA=FLmRNA /CNT=238 /TID=Hs.75137.0 /TIER=FL+Stack /STK=29 /UG=Hs.75137 /LL=9805 /DEF=Homo sapiens KIAA0193 gene product (KIAA0193), mRNA. /PROD=KIAA0193 gene product /FL=gb:D83777.1 gb:NM_014766.1
202219_at	-1.2	gb:NM_005629.1 /DB_XREF=gi:5032096 /GEN=SLC6A8 /FEA=FLmRNA /CNT=176 /TID=Hs.187958.0 /TIER=FL+Stack /STK=70 /UG=Hs.187958 /LL=6535 /DEF=Homo sapiens solute carrier family 6 (neurotransmitter transporter, creatine), member 8 (SLC6A8), mRNA. /PROD=solute carrier family 6 (neurotransmittertransporter, creatine), member 8 /FL=gb:NM_005629.1 gb:L31409.1
241031_at	-1.2	gb:BE218239 /DB_XREF=gi:8905557 /DB_XREF=hv36a12.x1 /CLONE=IMAGE:3175486 /FEA=EST /CNT=8 /TID=Hs.202656.0 /TIER=ConsEnd /STK=1 /UG=Hs.202656 /UG_TITLE=ESTs
221511_x_at	-1.2	gb:AB033080.1 /DB_XREF=gi:6330892 /GEN=KIAA1254 /FEA=FLmRNA /CNT=143 /TID=Hs.82506.0 /TIER=Stack /STK=11 /UG=Hs.82506 /LL=57499 /DEF=Homo sapiens mRNA for KIAA1254 protein, partial cds. /PROD=KIAA1254 protein /FL=gb:AF212228.1
202017_at	-1.2	gb:NM_000120.2 /DB_XREF=gi:4557560 /GEN=EPHX1 /FEA=FLmRNA /CNT=182 /TID=Hs.89649.0 /TIER=FL+Stack /STK=50 /UG=Hs.89649 /LL=2052 /DEF=Homo sapiens epoxide hydrolase 1, microsomal (xenobiotic) (EPHX1), mRNA. /PROD=epoxide hydrolase 1, microsomal (xenobiotic) /FL=gb:L25879.1 gb:L25878.1 gb:BC003567.1 gb:NM_000120.2 gb:J03518.1
208106_x_at	-1.2	gb:NM_002782.3 /DB_XREF=gi:7524013 /GEN=PSG6 /FEA=FLmRNA /CNT=3 /TID=Hs.252097.0 /TIER=FL /STK=0 /UG=Hs.252097 /LL=5675 /DEF=Homo sapiens pregnancy specific beta-1-glycoprotein 6 (PSG6), mRNA. /PROD=pregnancy specific beta-1-glycoprotein 6 /FL=gb:NM_002782.3 gb:M33666.1
233388_at	-1.2	gb:AK022350.1 /DB_XREF=gi:10433729 /FEA=mRNA /CNT=3 /TID=Hs.296712.0 /TIER=ConsEnd /STK=0 /UG=Hs.296712 /UG_TITLE=Homo sapiens cDNA FLJ12288 fis, clone MAMMA1001783 /DEF=Homo sapiens cDNA FLJ12288 fis, clone MAMMA1001783.
235229_at	-1.2	gb:AI694413 /DB_XREF=gi:4971753 /DB_XREF=wd83d12.x1 /CLONE=IMAGE:2338199 /FEA=EST /CNT=31 /TID=Hs.332649.0 /TIER=ConsEnd /STK=4 /UG=Hs.332649 /LL=81062 /UG_GENE=OR2I6 /UG_TITLE=olfactory receptor, family 2, subfamily I, member 6
202459_s_at	-1.2	gb:U55968 /DB_XREF=gi:1354524 /DB_XREF=HSU55968 /CLONE=26508 /FEA=FLmRNA /CNT=236 /TID=Hs.166318.0 /TIER=Stack /STK=8 /UG=Hs.166318 /LL=9663 /UG_GENE=LPIN2 /UG_TITLE=lipin 2 /FL=gb:NM_014646.1 gb:D87436.1
221154_at	-1.2	gb:NM_020358.1 /DB_XREF=gi:9966828 /GEN=RNF18 /FEA=FLmRNA /CNT=2 /TID=Hs.283103.0 /TIER=FL /STK=0 /UG=Hs.283103 /LL=57093 /DEF=Homo sapiens ring finger protein 18 (RNF18), mRNA. /PROD=ring finger protein 18 /FL=gb:AB037682.1 gb:NM_020358.1
202644_s_at	-1.2	gb:NM_006290.1 /DB_XREF=gi:5454131 /GEN=TNFAIP3 /FEA=FLmRNA /CNT=151 /TID=Hs.211600.0 /TIER=FL+Stack /STK=55 /UG=Hs.211600 /LL=7128 /DEF=Homo sapiens tumor necrosis factor, alpha-induced protein 3 (TNFAIP3), mRNA. /PROD=tumor necrosis factor, alpha-induced protein 3 /FL=gb:NM_006290.1 gb:M59465.1
1566340_at	-1.2	gb:BG944179 /DB_XREF=gi:14343551 /DB_XREF=ax47d11.x1 /CLONE=ax47d11 (random) /TID=Hs2.437169.1 /CNT=2 /FEA=mRNA /TIER=ConsEnd /STK=0 /LL=319103 /UG_GENE=RNU6C /UG=Hs.437169 /UG_TITLE=RNA, U6C small nucleolar
207836_s_at	-1.2	gb:NM_006867.1 /DB_XREF=gi:5803140 /GEN=RBPMS /FEA=FLmRNA /CNT=3 /TID=Hs.80248.0 /TIER=FL /STK=0 /UG=Hs.80248 /LL=11030 /DEF=Homo sapiens RNA-binding protein gene with multiple splicing (RBPMS), mRNA. /PROD=RNA-binding protein gene with multiple splicing /FL=gb:NM_006867.1 gb:D84110.1
218036_x_at	-1.2	gb:NM_015938.1 /DB_XREF=gi:7705711 /GEN=LOC51068 /FEA=FLmRNA /CNT=155 /TID=Hs.181022.0 /TIER=FL /STK=1 /UG=Hs.181022 /LL=51068 /DEF=Homo sapiens CGI-07 protein (LOC51068), mRNA. /PROD=CGI-07 protein /FL=gb:NM_015938.1 gb:AF132941.1
203167_at	-1.2	gb:NM_003255.2 /DB_XREF=gi:9257247 /GEN=TIMP2 /FEA=FLmRNA /CNT=101 /TID=Hs.325495.0 /TIER=FL+Stack /STK=28 /UG=Hs.325495 /LL=7077 /DEF=Homo sapiens tissue inhibitor of metalloproteinase 2 (TIMP2), mRNA. /PROD=tissue inhibitor of metalloproteinase 2precursor /FL=gb:NM_003255.2 gb:J05593.1 gb:M32304.1
225093_at	-1.2	gb:N66570 /DB_XREF=gi:1218695 /DB_XREF=yy69d07.s1 /CLONE=IMAGE:278797 /FEA=mRNA /CNT=142 /TID=Hs.286161.0 /TIER=Stack /STK=46 /UG=Hs.286161 /UG_TITLE=Homo sapiens cDNA FLJ13613 fis, clone PLACE1010856
222557_at	-1.2	gb:AL353715 /DB_XREF=gi:11121028 /FEA=FLmRNA /CNT=140 /TID=Hs.285753.0 /TIER=Stack /STK=66 /UG=Hs.285753 /LL=50861 /UG_GENE=SCLIP /UG_TITLE=SCG10-like-protein /DEF=Human DNA sequence from clone CTD-3184A7 on chromosome 20 Contains the 5 end of the GMEB2 (KIAA1269) gene for glucocorticoid modulatory element binding protein 2, the gene for SCG10-like protein (SCLIP) (ortholog of rabbit neuroplastic…
214270_s_at	-1.2	gb:AI885178 /DB_XREF=gi:5590342 /DB_XREF=wl90f07.x1 /CLONE=IMAGE:2432197 /FEA=EST /CNT=16 /TID=Hs.172740.2 /TIER=Stack /STK=14 /UG=Hs.172740 /LL=22924 /UG_GENE=MAPRE3 /UG_TITLE=microtubule-associated protein, RPEB family, member 3
202643_s_at	-1.2	gb:AI738896 /DB_XREF=gi:5100877 /DB_XREF=wi22g02.x1 /CLONE=IMAGE:2391026 /FEA=FLmRNA /CNT=151 /TID=Hs.211600.0 /TIER=Stack /STK=10 /UG=Hs.211600 /LL=7128 /UG_GENE=TNFAIP3 /UG_TITLE=tumor necrosis factor, alpha-induced protein 3 /FL=gb:NM_006290.1 gb:M59465.1
229522_at	-1.2	gb:AI914083 /DB_XREF=gi:5633938 /DB_XREF=wd74f10.x1 /CLONE=IMAGE:2337355 /FEA=mRNA /CNT=19 /TID=Hs.87779.0 /TIER=Stack /STK=9 /UG=Hs.87779 /UG_TITLE=Homo sapiens cDNA: FLJ23087 fis, clone LNG06994, highly similar to AF161368 Homo sapiens HSPC105 mRNA
208191_x_at	-1.2	gb:NM_002780.1 /DB_XREF=gi:4506170 /GEN=PSG4 /FEA=FLmRNA /CNT=2 /TID=Hs.278423.0 /TIER=FL /STK=0 /UG=Hs.278423 /LL=5672 /DEF=Homo sapiens pregnancy specific beta-1-glycoprotein 4 (PSG4), mRNA. /PROD=pregnancy specific beta-1-glycoprotein 4 /FL=gb:U18469.1 gb:NM_002780.1
204348_s_at	-1.2	gb:NM_013410.1 /DB_XREF=gi:8051578 /GEN=AK3 /FEA=FLmRNA /CNT=133 /TID=Hs.274691.0 /TIER=FL+Stack /STK=17 /UG=Hs.274691 /LL=205 /DEF=Homo sapiens adenylate kinase 3 (AK3), nuclear gene encoding mitochondrial protein, mRNA. /PROD=adenylate kinase 3 /FL=gb:NM_013410.1
236328_at	-1.2	gb:AW513227 /DB_XREF=gi:7151305 /DB_XREF=xo42a09.x1 /CLONE=IMAGE:2706616 /FEA=EST /CNT=7 /TID=Hs.123451.0 /TIER=ConsEnd /STK=6 /UG=Hs.123451 /UG_TITLE=ESTs
202804_at	-1.2	gb:AI539710 /DB_XREF=gi:4453845 /DB_XREF=tp77b05.x1 /CLONE=IMAGE:2205297 /FEA=FLmRNA /CNT=127 /TID=Hs.89433.4 /TIER=Stack /STK=38 /UG=Hs.89433 /LL=4363 /UG_GENE=ABCC1 /UG_TITLE=ATP-binding cassette, sub-family C (CFTRMRP), member 1 /FL=gb:NM_004996.2 gb:L05628.1
219517_at	-1.2	gb:NM_025165.1 /DB_XREF=gi:13376767 /GEN=FLJ22637 /FEA=FLmRNA /CNT=38 /TID=Hs.296178.0 /TIER=FL+Stack /STK=21 /UG=Hs.296178 /LL=80237 /DEF=Homo sapiens hypothetical protein FLJ22637 (FLJ22637), mRNA. /PROD=hypothetical protein FLJ22637 /FL=gb:NM_025165.1
1554018_at	-1.2	gb:BC011595.1 /DB_XREF=gi:15079529 /TID=Hs2.82226.2 /CNT=21 /FEA=FLmRNA /TIER=FL /STK=6 /LL=10457 /UG_GENE=GPNMB /UG=Hs.82226 /DEF=Homo sapiens, Similar to glycoprotein (transmembrane) nmb, clone MGC:1696 IMAGE:3345861, mRNA, complete cds. /PROD=Similar to glycoprotein (transmembrane) nmb /FL=gb:BC011595.1
1558102_at	-1.2	gb:AK055438.1 /DB_XREF=gi:16550163 /TID=Hs2.270379.1 /CNT=30 /FEA=mRNA /TIER=ConsEnd /STK=0 /UG=Hs.270379 /UG_TITLE=Homo sapiens cDNA FLJ30876 fis, clone FEBRA2004412. /DEF=Homo sapiens cDNA FLJ30876 fis, clone FEBRA2004412.
1555875_at	-1.2	gb:BU733713 /DB_XREF=gi:23660889 /DB_XREF=UI-E-CK1-aga-o-24-0-UI.s1 /CLONE=UI-E-CK1-aga-o-24-0-UI /TID=Hs2.422911.1 /CNT=44 /FEA=mRNA /TIER=Stack /STK=13 /UG=Hs.422911 /UG_TITLE=Homo sapiens, clone IMAGE:3604678, mRNA
217875_s_at	-1.2	gb:NM_020182.1 /DB_XREF=gi:9910497 /GEN=TMEPAI /FEA=FLmRNA /CNT=273 /TID=Hs.83883.0 /TIER=FL /STK=0 /UG=Hs.83883 /LL=56937 /DEF=Homo sapiens transmembrane, prostate androgen induced RNA (TMEPAI), mRNA. /PROD=transmembrane, prostate androgen induced RNA /FL=gb:NM_020182.1 gb:AF224278.1
206110_at	-1.2	gb:NM_003536.1 /DB_XREF=gi:4504294 /GEN=H3FK /FEA=FLmRNA /CNT=65 /TID=Hs.70937.0 /TIER=FL /STK=6 /UG=Hs.70937 /LL=8357 /DEF=Homo sapiens H3 histone family, member K (H3FK), mRNA. /PROD=H3 histone family, member K /FL=gb:NM_003536.1
244401_at	-1.2	gb:AI922939 /DB_XREF=gi:5658989 /DB_XREF=wn66d08.x1 /CLONE=IMAGE:2450415 /FEA=EST /CNT=4 /TID=Hs.212554.0 /TIER=ConsEnd /STK=3 /UG=Hs.212554 /UG_TITLE=ESTs
209917_s_at	-1.2	gb:BC002709.1 /DB_XREF=gi:12803742 /FEA=FLmRNA /CNT=40 /TID=Hs.274329.0 /TIER=FL /STK=2 /UG=Hs.274329 /LL=11257 /UG_GENE=TP53TG1 /DEF=Homo sapiens, TP53 target gene 1, clone MGC:3578, mRNA, complete cds. /PROD=TP53 target gene 1 /FL=gb:AB007455.1 gb:BC002709.1 gb:NM_007233.1
223454_at	-1.2	gb:AF275260.1 /DB_XREF=gi:11139543 /GEN=SRPSOX /FEA=FLmRNA /CNT=48 /TID=Hs.82407.0 /TIER=FL+Stack /STK=27 /UG=Hs.82407 /LL=58191 /DEF=Homo sapiens SRPSOX (SRPSOX) mRNA, complete cds. /PROD=SRPSOX /FL=gb:AF275260.1 gb:AF301016.1 gb:NM_022059.1
203222_s_at	-1.2	gb:NM_005077.1 /DB_XREF=gi:4827027 /GEN=TLE1 /FEA=FLmRNA /CNT=139 /TID=Hs.28935.0 /TIER=FL /STK=0 /UG=Hs.28935 /LL=7088 /DEF=Homo sapiens transducin-like enhancer of split 1, homolog of Drosophila E(sp1) (TLE1), mRNA. /PROD=transducin-like enhancer of split 1, homolog ofDrosophila E(sp1) /FL=gb:NM_005077.1 gb:M99435.1
201875_s_at	-1.2	gb:NM_024569.1 /DB_XREF=gi:13375739 /GEN=FLJ21047 /FEA=FLmRNA /CNT=227 /TID=Hs.14891.0 /TIER=FL+Stack /STK=90 /UG=Hs.14891 /LL=79620 /DEF=Homo sapiens hypothetical protein FLJ21047 (FLJ21047), mRNA. /PROD=hypothetical protein FLJ21047 /FL=gb:NM_024569.1
201939_at	-1.2	gb:NM_006622.1 /DB_XREF=gi:5730054 /GEN=SNK /FEA=FLmRNA /CNT=243 /TID=Hs.3838.0 /TIER=FL+Stack /STK=64 /UG=Hs.3838 /LL=10769 /DEF=Homo sapiens serum-inducible kinase (SNK), mRNA. /PROD=serum-inducible kinase /FL=gb:AF059617.1 gb:NM_006622.1 gb:AF223574.1
209272_at	-1.2	gb:AF045451.1 /DB_XREF=gi:3282822 /FEA=FLmRNA /CNT=126 /TID=Hs.107474.1 /TIER=FL /STK=1 /UG=Hs.107474 /LL=4664 /UG_GENE=NAB1 /DEF=Homo sapiens transcriptional regulatory protein p54 mRNA, complete cds. /PROD=transcriptional regulatory protein p54 /FL=gb:AF045451.1
225354_s_at	-1.2	gb:AL035700 /DB_XREF=gi:5002633 /FEA=mRNA /CNT=125 /TID=Hs.9167.0 /TIER=Stack /STK=42 /UG=Hs.9167 /UG_TITLE=Homo sapiens clone 25085 mRNA sequence /DEF=Human DNA sequence from clone 75K24 on chromosome 6q13-15. Contains the 3 end of the gene for a novel protein similar to SH3BGR (SH3 domain binding glutamic acid-rich protein) and SH3BGRL, ESTs, STSs, GSSs and genomic marker D6S460
244831_at	-1.2	gb:AW117452 /DB_XREF=gi:6086036 /DB_XREF=xd92a02.x1 /CLONE=IMAGE:2605034 /FEA=EST /CNT=4 /TID=Hs.99489.0 /TIER=ConsEnd /STK=3 /UG=Hs.99489 /UG_TITLE=ESTs
211654_x_at	-1.2	gb:M17565.1 /DB_XREF=gi:188188 /GEN=HLA-DQB1 /FEA=FLmRNA /CNT=1 /TID=HsAffx.900419.369 /TIER=FL /STK=0 /DEF=Human MHC class II DQ-beta associated with DRw6, DQw1 protein, complete cds. /FL=gb:M17565.1
241104_at	-1.2	gb:AV651000 /DB_XREF=gi:9872014 /DB_XREF=AV651000 /CLONE=GLCCKG01 /FEA=EST /CNT=4 /TID=Hs.282482.0 /TIER=ConsEnd /STK=4 /UG=Hs.282482 /UG_TITLE=ESTs
203438_at	-1.2	gb:AI435828 /DB_XREF=gi:4305913 /DB_XREF=th79e05.x1 /CLONE=IMAGE:2124896 /FEA=FLmRNA /CNT=109 /TID=Hs.155223.0 /TIER=Stack /STK=18 /UG=Hs.155223 /LL=8614 /UG_GENE=STC2 /UG_TITLE=stanniocalcin 2 /FL=gb:AF098462.1 gb:AF031036.1 gb:NM_003714.1 gb:BC000658.1 gb:AB012664.1 gb:AF055460.1
1561916_at	-1.2	gb:BI561188 /DB_XREF=gi:15448502 /DB_XREF=603253725F1 /CLONE=IMAGE:5296015 /TID=Hs2.382690.1 /CNT=4 /FEA=mRNA /TIER=ConsEnd /STK=0 /UG=Hs.382690 /UG_TITLE=Homo sapiens, clone IMAGE:5296227, mRNA
235230_at	-1.2	gb:AW170015 /DB_XREF=gi:6401540 /DB_XREF=xj35g12.x1 /CLONE=IMAGE:2659270 /FEA=EST /CNT=26 /TID=Hs.6594.0 /TIER=ConsEnd /STK=6 /UG=Hs.6594 /UG_TITLE=ESTs
228450_at	-1.2	gb:AA758861 /DB_XREF=gi:2806724 /DB_XREF=ah78g12.s1 /CLONE=1321798 /FEA=EST /CNT=29 /TID=Hs.12332.0 /TIER=Stack /STK=21 /UG=Hs.12332 /UG_TITLE=ESTs
243755_at	-1.2	gb:AI628734 /DB_XREF=gi:4665534 /DB_XREF=ty78c05.x1 /CLONE=IMAGE:2285192 /FEA=EST /CNT=3 /TID=Hs.166658.0 /TIER=ConsEnd /STK=3 /UG=Hs.166658 /UG_TITLE=ESTs
203149_at	-1.2	gb:NM_002856.1 /DB_XREF=gi:5360209 /GEN=PVRL2 /FEA=FLmRNA /CNT=137 /TID=Hs.183986.0 /TIER=FL+Stack /STK=42 /UG=Hs.183986 /LL=5819 /DEF=Homo sapiens poliovirus receptor-related 2 (herpesvirus entry mediator B) (PVRL2), mRNA. /PROD=poliovirus receptor-related 2 (herpesvirus entrymediator B) /FL=gb:AF058448.1 gb:NM_002856.1 gb:BC003091.1
239775_at	-1.2	gb:AI761504 /DB_XREF=gi:5177171 /DB_XREF=wi61b09.x1 /CLONE=IMAGE:2394713 /FEA=EST /CNT=6 /TID=Hs.214174.0 /TIER=ConsEnd /STK=4 /UG=Hs.214174 /UG_TITLE=ESTs
213308_at	-1.2	gb:BF435773 /DB_XREF=gi:11448088 /DB_XREF=nab41f03.x1 /CLONE=IMAGE:3268373 /FEA=mRNA /CNT=50 /TID=Hs.12696.0 /TIER=Stack /STK=8 /UG=Hs.12696 /LL=22941 /UG_GENE=KIAA1022 /UG_TITLE=cortactin SH3 domain-binding protein
239148_at	-1.2	gb:AI493046 /DB_XREF=gi:4394049 /DB_XREF=qz49b04.x1 /CLONE=IMAGE:2030191 /FEA=EST /CNT=6 /TID=Hs.146133.0 /TIER=ConsEnd /STK=4 /UG=Hs.146133 /UG_TITLE=ESTs
205769_at	-1.2	gb:NM_003645.1 /DB_XREF=gi:4503652 /GEN=FACVL1 /FEA=FLmRNA /CNT=74 /TID=Hs.11729.0 /TIER=FL+Stack /STK=51 /UG=Hs.11729 /LL=8523 /DEF=Homo sapiens fatty-acid-Coenzyme A ligase, very long-chain 1 (FACVL1), mRNA. /PROD=very long-chain fatty-acid-Coenzyme A ligase 1 /FL=gb:AF096290.1 gb:D88308.1 gb:NM_003645.1
202435_s_at	-1.2	gb:AU154504 /DB_XREF=gi:11016025 /DB_XREF=AU154504 /CLONE=NT2RP4001328 /FEA=FLmRNA /CNT=212 /TID=Hs.154654.0 /TIER=Stack /STK=20 /UG=Hs.154654 /LL=1545 /UG_GENE=CYP1B1 /UG_TITLE=cytochrome P450, subfamily I (dioxin-inducible), polypeptide 1 (glaucoma 3, primary infantile) /FL=gb:U03688.1 gb:NM_000104.2
221218_s_at	-1.2	gb:NM_022445.1 /DB_XREF=gi:11990617 /GEN=TPK1 /FEA=FLmRNA /CNT=2 /TID=Hs.58715.0 /TIER=FL /STK=0 /UG=Hs.58715 /LL=27010 /DEF=Homo sapiens mouse thiamin pyrophosphokinase homolog (TPK1), mRNA. /PROD=mouse thiamin pyrophosphokinase homolog /FL=gb:NM_022445.1
202436_s_at	-1.2	gb:AU144855 /DB_XREF=gi:11006376 /DB_XREF=AU144855 /CLONE=HEMBA1003161 /FEA=FLmRNA /CNT=212 /TID=Hs.154654.0 /TIER=Stack /STK=22 /UG=Hs.154654 /LL=1545 /UG_GENE=CYP1B1 /UG_TITLE=cytochrome P450, subfamily I (dioxin-inducible), polypeptide 1 (glaucoma 3, primary infantile) /FL=gb:U03688.1 gb:NM_000104.2
212970_at	-1.2	gb:AI694303 /DB_XREF=gi:4971643 /DB_XREF=wd45c03.x1 /CLONE=IMAGE:2331076 /FEA=mRNA /CNT=102 /TID=Hs.15740.0 /TIER=Stack /STK=29 /UG=Hs.15740 /UG_TITLE=Homo sapiens mRNA; cDNA DKFZp434E033 (from clone DKFZp434E033)
218571_s_at	-1.2	gb:NM_014169.1 /DB_XREF=gi:7661793 /GEN=HSPC134 /FEA=FLmRNA /CNT=65 /TID=Hs.279761.0 /TIER=FL /STK=0 /UG=Hs.279761 /LL=29082 /DEF=Homo sapiens HSPC134 protein (HSPC134), mRNA. /PROD=HSPC134 protein /FL=gb:AF212243.1 gb:NM_014169.1 gb:AF161483.1
235799_at	-1.1	gb:AW168886 /DB_XREF=gi:6400411 /DB_XREF=xj14g02.x1 /CLONE=IMAGE:2657234 /FEA=EST /CNT=7 /TID=Hs.25027.0 /TIER=ConsEnd /STK=6 /UG=Hs.25027 /UG_TITLE=ESTs
212122_at	-1.1	gb:AW771590 /DB_XREF=gi:7703647 /DB_XREF=hn58g08.x1 /CLONE=IMAGE:3032126 /FEA=EST /CNT=226 /TID=Hs.166982.1 /TIER=Stack /STK=8 /UG=Hs.166982 /LL=5281 /UG_GENE=PIGF /UG_TITLE=phosphatidylinositol glycan, class F
201656_at	-1.1	gb:NM_000210.1 /DB_XREF=gi:4557674 /GEN=ITGA6 /FEA=FLmRNA /CNT=253 /TID=Hs.227730.0 /TIER=FL+Stack /STK=18 /UG=Hs.227730 /LL=3655 /DEF=Homo sapiens integrin, alpha 6 (ITGA6), mRNA. /PROD=integrin alpha chain, alpha 6 /FL=gb:NM_000210.1
241740_at	-1.1	gb:AI669495 /DB_XREF=gi:4834269 /DB_XREF=wb88e02.x1 /CLONE=IMAGE:2312762 /FEA=EST /CNT=6 /TID=Hs.200250.0 /TIER=ConsEnd /STK=1 /UG=Hs.200250 /UG_TITLE=ESTs, Moderately similar to ALU7_HUMAN ALU SUBFAMILY SQ SEQUENCE CONTAMINATION WARNING ENTRY (H.sapiens)
221156_x_at	-1.1	gb:NM_004748.1 /DB_XREF=gi:4758047 /GEN=CPR8 /FEA=FLmRNA /CNT=2 /TID=Hs.283753.0 /TIER=FL /STK=0 /UG=Hs.283753 /LL=9236 /DEF=Homo sapiens cell cycle progression 8 protein (CPR8), mRNA. /PROD=cell cycle progression 8 protein /FL=gb:AF011794.1 gb:NM_004748.1
244631_at	-1.1	gb:AI765607 /DB_XREF=gi:5232116 /DB_XREF=wi82b11.x1 /CLONE=IMAGE:2399805 /FEA=EST /CNT=5 /TID=Hs.188554.0 /TIER=ConsEnd /STK=1 /UG=Hs.188554 /UG_TITLE=ESTs
215821_x_at	-1.1	gb:R32065 /DB_XREF=gi:787908 /DB_XREF=yh63c07.r1 /CLONE=IMAGE:134412 /FEA=mRNA /CNT=2 /TID=Hs.282847.2 /TIER=ConsEnd /STK=0 /UG=Hs.282847 /LL=5671 /UG_GENE=PSG3 /UG_TITLE=pregnancy specific beta-1-glycoprotein 3
36499_at	-1.1	Cluster Incl. D87469:Human mRNA for KIAA0279 gene, partial cds /cds=(0,7226) /gb=D87469 /gi=1665820 /ug=Hs.57652 /len=8924
213353_at	-1.1	gb:BF693921 /DB_XREF=gi:11979329 /DB_XREF=602082488F1 /CLONE=IMAGE:4246917 /FEA=EST /CNT=51 /TID=Hs.180513.0 /TIER=Stack /STK=18 /UG=Hs.180513 /LL=23461 /UG_GENE=ABCA5 /UG_TITLE=ATP-binding cassette, sub-family A (ABC1), member 5
228875_at	-1.1	gb:AI540210 /DB_XREF=gi:4457583 /DB_XREF=te55e07.x1 /CLONE=IMAGE:2090628 /FEA=EST /CNT=26 /TID=Hs.126712.0 /TIER=Stack /STK=17 /UG=Hs.126712 /UG_TITLE=ESTs, Weakly similar to AF191020 1 E2IG5 (H.sapiens)
226757_at	-1.1	gb:AA131041 /DB_XREF=gi:1692593 /DB_XREF=zo16e03.s1 /CLONE=IMAGE:587068 /FEA=EST /CNT=40 /TID=Hs.293797.0 /TIER=Stack /STK=22 /UG=Hs.293797 /UG_TITLE=ESTs
1558236_at	-1.1	gb:BC014318.1 /DB_XREF=gi:15680014 /TID=Hs2.298058.1 /CNT=16 /FEA=mRNA /TIER=ConsEnd /STK=0 /UG=Hs.298058 /UG_TITLE=Homo sapiens, clone IMAGE:3684608, mRNA /DEF=Homo sapiens, clone IMAGE:3684608, mRNA.
208634_s_at	-1.1	gb:AB029290.1 /DB_XREF=gi:5821433 /GEN=abp620 /FEA=FLmRNA /CNT=359 /TID=Hs.108258.1 /TIER=FL+Stack /STK=57 /UG=Hs.108258 /LL=23499 /DEF=Homo sapiens mRNA for actin binding protein ABP620, complete cds. /PROD=actin binding protein ABP620 /FL=gb:AB029290.1
217685_at	-1.1	gb:AA853175 /DB_XREF=gi:2939914 /DB_XREF=NHTBCae03g02r1 /CLONE=NHTBCae03g02 /FEA=EST /CNT=6 /TID=Hs.333049.0 /TIER=ConsEnd /STK=0 /UG=Hs.333049 /UG_TITLE=Homo sapiens similar to solute carrier family 16 (monocarboxylic acid transporters), member 3 (H. sapiens) (LOC65816), mRNA
203035_s_at	-1.1	gb:NM_006099.1 /DB_XREF=gi:5174628 /GEN=PIAS3 /FEA=FLmRNA /CNT=113 /TID=Hs.76578.0 /TIER=FL+Stack /STK=66 /UG=Hs.76578 /LL=10401 /DEF=Homo sapiens protein inhibitor of activated STAT3 (PIAS3), mRNA. /PROD=protein inhibitor of activated STAT3 /FL=gb:BC001154.1 gb:AB021868.1 gb:NM_006099.1
204983_s_at	-1.1	gb:AF064826.1 /DB_XREF=gi:3420276 /GEN=GPC4 /FEA=FLmRNA /CNT=59 /TID=Hs.58367.0 /TIER=FL /STK=0 /UG=Hs.58367 /LL=2239 /DEF=Homo sapiens glypican 4 (GPC4) mRNA, complete cds. /PROD=glypican 4 /FL=gb:AF030186.1 gb:NM_001448.1 gb:AF064826.1
209969_s_at	-1.1	gb:BC002704.1 /DB_XREF=gi:12803734 /FEA=FLmRNA /CNT=27 /TID=Hs.21486.1 /TIER=FL+Stack /STK=13 /UG=Hs.21486 /LL=6772 /UG_GENE=STAT1 /DEF=Homo sapiens, Similar to signal transducer and activator of transcription 1, 91kD, clone MGC:3493, mRNA, complete cds. /PROD=Similar to signal transducer and activator oftranscription 1, 91kD /FL=gb:BC002704.1
1561286_a_at	-1.1	gb:BQ017399 /DB_XREF=gi:19752676 /DB_XREF=UI-H-DT1-awg-j-11-0-UI.s1 /CLONE=IMAGE:5889130 /TID=Hs2.322903.5 /CNT=2 /FEA=mRNA /TIER=ConsEnd /STK=1 /LL=23181 /UG_GENE=DIP2 /UG=Hs.322903 /UG_TITLE=disco-interacting protein 2 (Drosophila) homolog
203788_s_at	-1.1	gb:AI962897 /DB_XREF=gi:5755610 /DB_XREF=wt24e04.x1 /CLONE=IMAGE:2508414 /FEA=FLmRNA /CNT=92 /TID=Hs.171921.0 /TIER=Stack /STK=8 /UG=Hs.171921 /LL=10512 /UG_GENE=SEMA3C /UG_TITLE=sema domain, immunoglobulin domain (Ig), short basic domain, secreted, (semaphorin) 3C /FL=gb:NM_006379.1 gb:AB000220.1
215779_s_at	-1.1	gb:BE271470 /DB_XREF=gi:9145273 /DB_XREF=601140646F1 /CLONE=IMAGE:3049883 /FEA=DNA /CNT=3 /TID=Hs.247817.2 /TIER=ConsEnd /STK=0 /UG=Hs.247817 /LL=8339 /UG_GENE=H2BFA /UG_TITLE=H2B histone family, member A
205596_s_at	-1.1	gb:AY014180.1 /DB_XREF=gi:12408118 /FEA=FLmRNA /CNT=55 /TID=Hs.194477.0 /TIER=FL+Stack /STK=26 /UG=Hs.194477 /LL=64750 /UG_GENE=SMURF2 /DEF=Homo sapiens E3 ubiquitin ligase Smurf2 mRNA, complete cds. /PROD=E3 ubiquitin ligase Smurf2 /FL=gb:AY014180.1 gb:NM_022739.1 gb:AF301463.1 gb:AF310676.1
209348_s_at	-1.1	gb:AF055376.1 /DB_XREF=gi:3335147 /GEN=c-maf /FEA=FLmRNA /CNT=175 /TID=Hs.30250.1 /TIER=FL+Stack /STK=20 /UG=Hs.30250 /LL=4094 /DEF=Homo sapiens short form transcription factor C-MAF (c-maf) mRNA, complete cds. /PROD=short form transcription factor C-MAF /FL=gb:AF055376.1
202083_s_at	-1.1	gb:AI017770 /DB_XREF=gi:3232106 /DB_XREF=ov32b12.x1 /CLONE=IMAGE:1639007 /FEA=FLmRNA /CNT=202 /TID=Hs.75232.0 /TIER=Stack /STK=14 /UG=Hs.75232 /LL=6397 /UG_GENE=SEC14L1 /UG_TITLE=SEC14 (S. cerevisiae)-like 1 /FL=gb:D67029.1 gb:NM_003003.1
223159_s_at	-1.1	gb:BC000101.1 /DB_XREF=gi:12652704 /FEA=FLmRNA /CNT=159 /TID=Hs.9625.2 /TIER=FL /STK=7 /UG=Hs.9625 /LL=10783 /UG_GENE=NEK6 /DEF=Homo sapiens, NIMA (never in mitosis gene a)-related kinase 6, clone MGC:1205, mRNA, complete cds. /PROD=NIMA (never in mitosis gene a)-related kinase 6 /FL=gb:BC000101.1
1558882_at	-1.1	gb:BI868572 /DB_XREF=gi:16042245 /DB_XREF=603392679F1 /CLONE=IMAGE:5402706 /TID=Hs2.435991.1 /CNT=6 /FEA=mRNA /TIER=ConsEnd /STK=0 /UG=Hs.435991 /UG_TITLE=Homo sapiens, clone IMAGE:5289038, mRNA
219869_s_at	-1.1	gb:NM_022154.1 /DB_XREF=gi:11545899 /GEN=LOC64116 /FEA=FLmRNA /CNT=33 /TID=Hs.284205.0 /TIER=FL /STK=0 /UG=Hs.284205 /LL=64116 /DEF=Homo sapiens up-regulated by BCG-CWS (LOC64116), mRNA. /PROD=up-regulated by BCG-CWS /FL=gb:NM_022154.1
222286_at	-1.1	gb:R43279 /DB_XREF=gi:821386 /DB_XREF=yg17c12.s1 /CLONE=IMAGE:32731 /FEA=EST /CNT=10 /TID=Hs.22574.0 /TIER=ConsEnd /STK=0 /UG=Hs.22574 /UG_TITLE=ESTs
241247_at	-1.1	gb:BF740043 /DB_XREF=gi:12066719 /DB_XREF=7o42g02.x1 /CLONE=IMAGE:3576771 /FEA=EST /CNT=4 /TID=Hs.232521.0 /TIER=ConsEnd /STK=4 /UG=Hs.232521 /UG_TITLE=ESTs
235623_at	-1.1	gb:BF526230 /DB_XREF=gi:11613593 /DB_XREF=602071257F1 /CLONE=IMAGE:4213935 /FEA=EST /CNT=10 /TID=Hs.144758.0 /TIER=ConsEnd /STK=0 /UG=Hs.144758 /UG_TITLE=ESTs
200677_at	-1.1	gb:NM_004339.2 /DB_XREF=gi:11038670 /GEN=PTTG1IP /FEA=FLmRNA /CNT=487 /TID=Hs.111126.0 /TIER=FL+Stack /STK=282 /UG=Hs.111126 /LL=754 /DEF=Homo sapiens pituitary tumor-transforming 1 interacting protein (PTTG1IP), mRNA. /PROD=pituitary tumor-transforming protein1-interacting protein precursor /FL=gb:NM_004339.2 gb:BC000415.1 gb:AF149785.1
242510_at	-1.1	gb:BF511893 /DB_XREF=gi:11595191 /DB_XREF=UI-H-BI4-aps-h-07-0-UI.s1 /CLONE=IMAGE:3088740 /FEA=EST /CNT=3 /TID=Hs.253308.0 /TIER=ConsEnd /STK=3 /UG=Hs.253308 /UG_TITLE=ESTs
1566003_x_at	-1.1	gb:AK096064.1 /DB_XREF=gi:21755462 /TID=Hs2.376189.1 /CNT=4 /FEA=mRNA /TIER=ConsEnd /STK=0 /UG=Hs.376189 /UG_TITLE=Homo sapiens cDNA FLJ38745 fis, clone KIDNE2012291. /DEF=Homo sapiens cDNA FLJ38745 fis, clone KIDNE2012291.
222668_at	-1.1	gb:W73820 /DB_XREF=gi:1383973 /DB_XREF=zd52e12.s1 /CLONE=IMAGE:344302 /FEA=FLmRNA /CNT=116 /TID=Hs.171637.0 /TIER=Stack /STK=29 /UG=Hs.171637 /LL=79047 /UG_GENE=MGC2628 /UG_TITLE=hypothetical protein MGC2628 /FL=gb:BC001185.1 gb:NM_024076.1
214894_x_at	-1.1	gb:AK023285.1 /DB_XREF=gi:10435154 /FEA=mRNA /CNT=9 /TID=Hs.108258.2 /TIER=ConsEnd /STK=0 /UG=Hs.108258 /LL=23499 /UG_GENE=ACF7 /UG_TITLE=actin binding protein; macrophin (microfilament and actin filament cross-linker protein) /DEF=Homo sapiens cDNA FLJ13223 fis, clone OVARC1000001, highly similar to Homo sapiens mRNA for actin binding protein ABP620.
243808_at	-1.1	gb:AW193531 /DB_XREF=gi:6472230 /DB_XREF=xm17d10.x1 /CLONE=IMAGE:2684467 /FEA=EST /CNT=4 /TID=Hs.205647.0 /TIER=ConsEnd /STK=3 /UG=Hs.205647 /UG_TITLE=ESTs, Moderately similar to ALU1_HUMAN ALU SUBFAMILY J SEQUENCE CONTAMINATION WARNING ENTRY (H.sapiens)
228439_at	-1.1	gb:AW083820 /DB_XREF=gi:6038972 /DB_XREF=xc35f05.x1 /CLONE=IMAGE:2586273 /FEA=EST /CNT=22 /TID=Hs.124840.0 /TIER=Stack /STK=11 /UG=Hs.124840 /UG_TITLE=ESTs
238805_at	-1.1	gb:AA991551 /DB_XREF=gi:3178040 /DB_XREF=os59g09.s1 /CLONE=IMAGE:1609696 /FEA=EST /CNT=7 /TID=Hs.97013.0 /TIER=ConsEnd /STK=0 /UG=Hs.97013 /UG_TITLE=ESTs
1552623_at	-1.1	gb:BC025237.1 /DB_XREF=gi:19263639 /TID=Hs2.204959.1 /CNT=36 /FEA=FLmRNA /TIER=FL /STK=2 /LL=84941 /UG_GENE=HSH2 /UG=Hs.204959 /DEF=Homo sapiens, hematopoietic SH2 protein, clone MGC:39089 IMAGE:4853087, mRNA, complete cds. /PROD=hematopoietic SH2 protein /FL=gb:NM_032855.1 gb:BC025237.1
1558626_at	-1.1	gb:AI698684 /DB_XREF=gi:4986584 /DB_XREF=wa79h02.x1 /CLONE=IMAGE:2302419 /TID=Hs2.98028.1 /CNT=8 /FEA=mRNA /TIER=ConsEnd /STK=0 /UG=Hs.98028 /UG_TITLE=Homo sapiens, clone IMAGE:3628701, mRNA
235424_at	-1.1	gb:N66727 /DB_XREF=gi:1218852 /DB_XREF=yz33e02.s1 /CLONE=IMAGE:284858 /FEA=EST /CNT=13 /TID=Hs.10957.0 /TIER=ConsEnd /STK=0 /UG=Hs.10957 /UG_TITLE=ESTs
227510_x_at	-1.1	gb:AL037917 /DB_XREF=gi:5928292 /DB_XREF=DKFZp564M117_r1 /CLONE=DKFZp564M117 /FEA=EST /CNT=25 /TID=Hs.279789.7 /TIER=Stack /STK=15 /UG=Hs.279789 /LL=8841 /UG_GENE=HDAC3 /UG_TITLE=histone deacetylase 3
214211_at	-1.1	gb:AA083483 /DB_XREF=gi:1625544 /DB_XREF=zn32a06.s1 /CLONE=IMAGE:549106 /FEA=EST /CNT=13 /TID=Hs.62954.5 /TIER=Stack /STK=8 /UG=Hs.62954 /LL=2495 /UG_GENE=FTH1 /UG_TITLE=ferritin, heavy polypeptide 1
219793_at	-1.1	gb:NM_022133.1 /DB_XREF=gi:11545864 /GEN=SNX16 /FEA=FLmRNA /CNT=19 /TID=Hs.128645.0 /TIER=FL /STK=0 /UG=Hs.128645 /LL=64089 /DEF=Homo sapiens sorting nexin 16 (SNX16), mRNA. /PROD=sorting nexin 16 /FL=gb:NM_022133.1 gb:AF305779.1
222156_x_at	-1.1	gb:AK022459.1 /DB_XREF=gi:10433861 /FEA=mRNA /CNT=5 /TID=Hs.82506.1 /TIER=ConsEnd /STK=0 /UG=Hs.82506 /LL=57499 /UG_GENE=KIAA1254 /UG_TITLE=KIAA1254 protein /DEF=Homo sapiens cDNA FLJ12397 fis, clone MAMMA1002769, weakly similar to Homo sapiens cell cycle progression restoration 8 protein (CPR8) mRNA.
228490_at	-1.1	gb:AW292816 /DB_XREF=gi:6699452 /DB_XREF=UI-H-BW0-aij-h-04-0-UI.s1 /CLONE=IMAGE:2729695 /FEA=EST /CNT=25 /TID=Hs.18948.0 /TIER=Stack /STK=18 /UG=Hs.18948 /UG_TITLE=ESTs, Highly similar to A31026 probable membrane receptor protein (H.sapiens)
207128_s_at	-1.1	gb:NM_013361.1 /DB_XREF=gi:7019588 /GEN=ZNF223 /FEA=FLmRNA /CNT=6 /TID=Hs.279782.0 /TIER=FL /STK=0 /UG=Hs.279782 /LL=7766 /DEF=Homo sapiens zinc finger protein 223 (ZNF223), mRNA. /PROD=zinc finger protein 223 /FL=gb:NM_013361.1 gb:AF187989.1
1558438_a_at	-1.1	gb:S55277.1 /DB_XREF=gi:263171 /TID=Hs2.145288.1 /CNT=10 /FEA=mRNA /TIER=ConsEnd /STK=0 /UG=Hs.145288 /UG_TITLE=Epsilon , IgE=membrane-bound IgE, epsilon m1 isoform {alternative splicing} (human, mRNA Partial, 166 nt) /DEF=immunoglobulin epsilon chain membrane-bound form {3 region, C4 non-coding region, M:D, alternatively spliced, membrane domain exon 1} (human, B cell myeloma U-266, mRNA Partial…
219832_s_at	-1.1	gb:NM_017410.1 /DB_XREF=gi:8393553 /GEN=HOXC13 /FEA=FLmRNA /CNT=25 /TID=Hs.118608.0 /TIER=FL+Stack /STK=9 /UG=Hs.118608 /LL=3229 /DEF=Homo sapiens homeo box C13 (HOXC13), mRNA. /PROD=homeo box C13 /FL=gb:AF263466.2 gb:NM_017410.1 gb:AF255676.1
203882_at	-1.1	gb:NM_006084.1 /DB_XREF=gi:5174474 /GEN=ISGF3G /FEA=FLmRNA /CNT=69 /TID=Hs.1706.0 /TIER=FL+Stack /STK=21 /UG=Hs.1706 /LL=10379 /DEF=Homo sapiens interferon-stimulated transcription factor 3, gamma (48kD) (ISGF3G), mRNA. /PROD=interferon-stimulated transcription factor 3,gamma (48kD) /FL=gb:M87503.1 gb:NM_006084.1
244225_x_at	-1.1	gb:BF701384 /DB_XREF=gi:11986792 /DB_XREF=602128482F1 /CLONE=IMAGE:4285028 /FEA=EST /CNT=5 /TID=Hs.181904.0 /TIER=ConsEnd /STK=0 /UG=Hs.181904 /UG_TITLE=ESTs
220986_s_at	-1.1	gb:NM_030953.1 /DB_XREF=gi:13569923 /GEN=DKFZP761E2110 /FEA=FLmRNA /CNT=1 /TID=HsAffx.900136.195 /TIER=FL /STK=0 /DEF=Homo sapiens hypothetical protein DKFZp761E2110 (DKFZP761E2110), mRNA. /PROD=hypothetical protein DKFZp761E2110 /FL=gb:NM_030953.1
227900_at	-1.1	gb:AV701750 /DB_XREF=gi:10718080 /DB_XREF=AV701750 /CLONE=ADBANA03 /FEA=EST /CNT=20 /TID=Hs.144139.0 /TIER=Stack /STK=8 /UG=Hs.144139 /UG_TITLE=ESTs
215672_s_at	-1.1	gb:AK025372.1 /DB_XREF=gi:10437875 /FEA=mRNA /CNT=4 /TID=Hs.4984.1 /TIER=ConsEnd /STK=0 /UG=Hs.4984 /LL=23382 /UG_GENE=KIAA0828 /UG_TITLE=KIAA0828 protein /DEF=Homo sapiens cDNA: FLJ21719 fis, clone COLF0094.
225981_at	-1.1	gb:AW139549 /DB_XREF=gi:6144267 /DB_XREF=UI-H-BI1-aea-b-10-0-UI.s1 /CLONE=IMAGE:2718666 /FEA=EST /CNT=65 /TID=Hs.11067.0 /TIER=Stack /STK=44 /UG=Hs.11067 /UG_TITLE=ESTs, Moderately similar to K02E10.2 (C.elegans)
221788_at	-1.1	gb:AV727934 /DB_XREF=gi:10837355 /DB_XREF=AV727934 /CLONE=HTCBWH07 /FEA=mRNA /CNT=92 /TID=Hs.237323.2 /TIER=Stack /STK=10 /UG=Hs.237323 /LL=26089 /UG_GENE=AGM1 /UG_TITLE=N-acetylglucosamine-phosphate mutase
218959_at	-1.1	gb:NM_017409.1 /DB_XREF=gi:8393550 /GEN=HOXC10 /FEA=FLmRNA /CNT=63 /TID=Hs.44276.0 /TIER=FL+Stack /STK=18 /UG=Hs.44276 /LL=3226 /DEF=Homo sapiens homeo box C10 (HOXC10), mRNA. /PROD=homeo box C10 /FL=gb:BC001293.1 gb:NM_017409.1 gb:AF255675.1
243465_at	-1.1	gb:AI033097 /DB_XREF=gi:3254050 /DB_XREF=ow97h09.s1 /CLONE=IMAGE:1654817 /FEA=EST /CNT=4 /TID=Hs.120946.1 /TIER=ConsEnd /STK=3 /UG=Hs.120946 /UG_TITLE=ESTs, Weakly similar to B34087 hypothetical protein (H.sapiens)
214472_at	-1.1	gb:NM_003530.1 /DB_XREF=gi:4504282 /GEN=H3FB /FEA=FLmRNA /CNT=11 /TID=Hs.143042.0 /TIER=FL /STK=0 /UG=Hs.143042 /LL=8351 /DEF=Homo sapiens H3 histone family, member B (H3FB), mRNA. /PROD=H3 histone family, member B /FL=gb:NM_003530.1
206669_at	-1.1	gb:NM_013445.1 /DB_XREF=gi:7305076 /GEN=GAD1 /FEA=FLmRNA /CNT=12 /TID=Hs.324784.0 /TIER=FL+Stack /STK=9 /UG=Hs.324784 /LL=2571 /DEF=Homo sapiens glutamate decarboxylase 1 (brain, 67kD) (GAD1), transcript variant GAD25, mRNA. /PROD=glutamate decarboxylase 1, isoform GAD25 /FL=gb:NM_013445.1 gb:AF178853.1 gb:BC002815.1
214791_at	-1.1	gb:AK023116.1 /DB_XREF=gi:10434889 /FEA=mRNA /CNT=17 /TID=Hs.158761.0 /TIER=ConsEnd /STK=3 /UG=Hs.158761 /UG_TITLE=Homo sapiens cDNA FLJ13054 fis, clone NT2RP3001527, highly similar to Human Sp140 protein (Sp140) mRNA /DEF=Homo sapiens cDNA FLJ13054 fis, clone NT2RP3001527, highly similar to Human Sp140 protein (Sp140) mRNA.
213988_s_at	-1.1	gb:BE971383 /DB_XREF=gi:10584719 /DB_XREF=601651561F1 /CLONE=IMAGE:3934935 /FEA=EST /CNT=19 /TID=Hs.28491.3 /TIER=Stack /STK=17 /UG=Hs.28491 /LL=6303 /UG_GENE=SAT /UG_TITLE=spermidinespermine N1-acetyltransferase
210767_at	-1.1	gb:BC003112.1 /DB_XREF=gi:13111888 /FEA=FLmRNA /CNT=4 /TID=Hs.902.3 /TIER=FL /STK=0 /UG=Hs.902 /LL=4771 /UG_GENE=NF2 /DEF=Homo sapiens, Similar to Neurofibromatosis 2, clone MGC:2241, mRNA, complete cds. /PROD=Similar to Neurofibromatosis 2 /FL=gb:BC003112.1
224981_at	-1.1	gb:AL520900 /DB_XREF=gi:12784393 /DB_XREF=AL520900 /CLONE=CS0DB002YB01 (3 prime) /FEA=EST /CNT=109 /TID=Hs.291623.0 /TIER=Stack /STK=65 /UG=Hs.291623 /UG_TITLE=ESTs, Weakly similar to unnamed protein product (H.sapiens)
204670_x_at	-1.1	gb:NM_002125.1 /DB_XREF=gi:4504412 /GEN=HLA-DRB5 /FEA=FLmRNA /CNT=62 /TID=Hs.308026.0 /TIER=FL /STK=1 /UG=Hs.308026 /LL=3127 /DEF=Homo sapiens major histocompatibility complex, class II, DR beta 5 (HLA-DRB5), mRNA. /PROD=major histocompatibility complex, class II, DRbeta 5 /FL=gb:NM_002125.1 gb:M20430.1 gb:M11867.1
232773_at	-1.1	gb:AI932618 /DB_XREF=gi:5671355 /DB_XREF=wo05c09.x1 /CLONE=IMAGE:2454448 /FEA=mRNA /CNT=5 /TID=Hs.218008.0 /TIER=ConsEnd /STK=1 /UG=Hs.218008 /UG_TITLE=Homo sapiens cDNA: FLJ21440 fis, clone COL04389
205079_s_at	-1.1	gb:NM_003829.1 /DB_XREF=gi:4505230 /GEN=MPDZ /FEA=FLmRNA /CNT=51 /TID=Hs.169378.0 /TIER=FL /STK=0 /UG=Hs.169378 /LL=8777 /DEF=Homo sapiens multiple PDZ domain protein (MPDZ), mRNA. /PROD=multiple PDZ domain protein /FL=gb:NM_003829.1 gb:AF093419.1
223382_s_at	-1.1	gb:AL136903.1 /DB_XREF=gi:12053302 /GEN=DKFZp434E229 /FEA=FLmRNA /CNT=55 /TID=Hs.320834.0 /TIER=FL+Stack /STK=30 /UG=Hs.320834 /DEF=Homo sapiens mRNA; cDNA DKFZp434E229 (from clone DKFZp434E229); complete cds. /PROD=hypothetical protein /FL=gb:AL136903.1
207620_s_at	-1.1	gb:NM_003688.1 /DB_XREF=gi:4502566 /GEN=CASK /FEA=FLmRNA /CNT=4 /TID=Hs.151469.0 /TIER=FL /STK=0 /UG=Hs.151469 /LL=8573 /DEF=Homo sapiens calciumcalmodulin-dependent serine protein kinase (MAGUK family) (CASK), mRNA. /PROD=calciumcalmodulin-dependent serine proteinkinase (MAGUK family) /FL=gb:AF032119.1 gb:NM_003688.1
227432_s_at	-1.1	gb:AI215106 /DB_XREF=gi:3778707 /DB_XREF=qg69g09.x1 /CLONE=IMAGE:1840480 /FEA=EST /CNT=49 /TID=Hs.89695.1 /TIER=Stack /STK=37 /UG=Hs.89695 /LL=3643 /UG_GENE=INSR /UG_TITLE=insulin receptor
230593_at	-1.1	gb:N66584 /DB_XREF=gi:1218709 /DB_XREF=yy69f05.s1 /CLONE=IMAGE:278817 /FEA=EST /CNT=12 /TID=Hs.7033.0 /TIER=Stack /STK=12 /UG=Hs.7033 /UG_TITLE=ESTs
222664_at	-1.1	gb:AI808448 /DB_XREF=gi:5395014 /DB_XREF=wf45a04.x1 /CLONE=IMAGE:2358510 /FEA=FLmRNA /CNT=116 /TID=Hs.171637.0 /TIER=Stack /STK=12 /UG=Hs.171637 /LL=79047 /UG_GENE=MGC2628 /UG_TITLE=hypothetical protein MGC2628 /FL=gb:BC001185.1 gb:NM_024076.1
240165_at	-1.1	gb:AI678013 /DB_XREF=gi:4888195 /DB_XREF=wc81g04.x1 /CLONE=IMAGE:2325078 /FEA=EST /CNT=5 /TID=Hs.271498.0 /TIER=ConsEnd /STK=4 /UG=Hs.271498 /UG_TITLE=ESTs, Moderately similar to ALU1_HUMAN ALU SUBFAMILY J SEQUENCE CONTAMINATION WARNING ENTRY (H.sapiens)
226939_at	-1.1	gb:AI202327 /DB_XREF=gi:3754933 /DB_XREF=qs66a07.x1 /CLONE=IMAGE:1943028 /FEA=EST /CNT=33 /TID=Hs.44833.0 /TIER=Stack /STK=12 /UG=Hs.44833 /UG_TITLE=ESTs
1569114_at	-1.1	gb:BC011742.1 /DB_XREF=gi:15079893 /TID=Hs2.382977.1 /CNT=9 /FEA=mRNA /TIER=ConsEnd /STK=0 /UG=Hs.382977 /UG_TITLE=Homo sapiens, Similar to SET domain binding factor, clone IMAGE:3352705, mRNA /DEF=Homo sapiens, Similar to SET domain binding factor, clone IMAGE:3350145, mRNA.
229513_at	-1.1	gb:AK025613.1 /DB_XREF=gi:10438184 /FEA=mRNA /CNT=14 /TID=Hs.287687.0 /TIER=Stack /STK=10 /UG=Hs.287687 /UG_TITLE=Homo sapiens cDNA: FLJ21960 fis, clone HEP05517 /DEF=Homo sapiens cDNA: FLJ21960 fis, clone HEP05517.
211110_s_at	-1.1	gb:AF162704.1 /DB_XREF=gi:5639998 /FEA=FLmRNA /CNT=2 /TID=Hs.99915.0 /TIER=FL /STK=0 /UG=Hs.99915 /LL=367 /UG_GENE=AR /DEF=Homo sapiens cell-line MDA-MB-453 androgen receptor mRNA, complete cds. /PROD=androgen receptor /FL=gb:M34233.1 gb:AF162704.1
203641_s_at	-1.1	gb:BF002844 /DB_XREF=gi:10703119 /DB_XREF=7g49h05.x1 /CLONE=IMAGE:3309849 /FEA=FLmRNA /CNT=136 /TID=Hs.300855.0 /TIER=Stack /STK=8 /UG=Hs.300855 /LL=22837 /UG_GENE=KIAA0977 /UG_TITLE=KIAA0977 protein /FL=gb:AB023194.1 gb:NM_014900.1
204881_s_at	-1.1	gb:NM_003358.1 /DB_XREF=gi:4507810 /GEN=UGCG /FEA=FLmRNA /CNT=69 /TID=Hs.152601.0 /TIER=FL+Stack /STK=8 /UG=Hs.152601 /LL=7357 /DEF=Homo sapiens UDP-glucose ceramide glucosyltransferase (UGCG), mRNA. /PROD=ceramide glucosyltransferase /FL=gb:NM_003358.1 gb:D50840.1
201739_at	-1.1	gb:NM_005627.1 /DB_XREF=gi:5032090 /GEN=SGK /FEA=FLmRNA /CNT=255 /TID=Hs.296323.0 /TIER=FL+Stack /STK=137 /UG=Hs.296323 /LL=6446 /DEF=Homo sapiens serumglucocorticoid regulated kinase (SGK), mRNA. /PROD=serumglucocorticoid regulated kinase /FL=gb:BC001263.1 gb:NM_005627.1 gb:AF153609.1
220038_at	-1.1	gb:NM_013257.1 /DB_XREF=gi:7019526 /GEN=SGKL /FEA=FLmRNA /CNT=14 /TID=Hs.279696.0 /TIER=FL /STK=1 /UG=Hs.279696 /LL=23678 /DEF=Homo sapiens serumglucocorticoid regulated kinase-like (SGKL), mRNA. /PROD=serumglucocorticoid regulated kinase-like /FL=gb:AF085233.1 gb:AF169035.1 gb:NM_013257.1
223658_at	-1.1	gb:AF134149.1 /DB_XREF=gi:4559311 /FEA=FLmRNA /CNT=22 /TID=Hs.240395.0 /TIER=FL /STK=0 /UG=Hs.240395 /LL=9424 /UG_GENE=KCNK6 /DEF=Homo sapiens 2-pore K+ channel subunit TOSS mRNA, complete cds. /PROD=2-pore K+ channel subunit TOSS /FL=gb:AF281303.1 gb:AF281302.1 gb:AF134149.1 gb:NM_004823.1 gb:BC004367.1 gb:AF117708.1
204992_s_at	-1.1	gb:NM_002628.1 /DB_XREF=gi:4505750 /GEN=PFN2 /FEA=FLmRNA /CNT=38 /TID=Hs.91747.0 /TIER=FL /STK=0 /UG=Hs.91747 /LL=5217 /DEF=Homo sapiens profilin 2 (PFN2), mRNA. /PROD=profilin 2 /FL=gb:NM_002628.1 gb:L10678.1
213836_s_at	-1.1	gb:AW052084 /DB_XREF=gi:5914443 /DB_XREF=wy86f07.x1 /CLONE=IMAGE:2555461 /FEA=EST /CNT=28 /TID=Hs.279937.1 /TIER=Stack /STK=28 /UG=Hs.279937 /LL=22901 /UG_GENE=KIAA1001 /UG_TITLE=KIAA1001 protein
202708_s_at	-1.1	gb:NM_003528.1 /DB_XREF=gi:4504276 /GEN=H2BFQ /FEA=FLmRNA /CNT=207 /TID=Hs.2178.0 /TIER=FL+Stack /STK=78 /UG=Hs.2178 /LL=8349 /DEF=Homo sapiens H2B histone family, member Q (H2BFQ), mRNA. /PROD=H2B histone family, member Q /FL=gb:NM_003528.1
218806_s_at	-1.1	gb:AF118887.1 /DB_XREF=gi:4416407 /GEN=VAV-3 /FEA=FLmRNA /CNT=75 /TID=Hs.267659.0 /TIER=FL /STK=0 /UG=Hs.267659 /LL=10451 /DEF=Homo sapiens VAV-3 protein (VAV-3) mRNA, alternatively spliced, complete cds. /PROD=VAV-3 protein /FL=gb:NM_006113.2 gb:AF067817.1 gb:AF118887.1
211208_s_at	-1.1	gb:AB039327.2 /DB_XREF=gi:13359270 /GEN=CASK /FEA=FLmRNA /CNT=1 /TID=Hs.151469.2 /TIER=FL /STK=0 /UG=Hs.151469 /LL=8573 /DEF=Homo sapiens CASK mRNA for calciumcalmodulin-dependent serine protein kinase, complete cds. /PROD=calciumcalmodulin-dependent serine proteinkinase /FL=gb:AB039327.2
1556388_a_at	-1.1	gb:AK096143.1 /DB_XREF=gi:21755560 /TID=Hs2.38715.1 /CNT=6 /FEA=mRNA /TIER=ConsEnd /STK=3 /UG=Hs.38715 /UG_TITLE=Homo sapiens cDNA FLJ38824 fis, clone LIVER2008945. /DEF=Homo sapiens cDNA FLJ38824 fis, clone LIVER2008945.
213093_at	-1.1	gb:AI471375 /DB_XREF=gi:4333465 /DB_XREF=tm10c12.x1 /CLONE=IMAGE:2156182 /FEA=EST /CNT=86 /TID=Hs.80206.1 /TIER=Stack /STK=62 /UG=Hs.80206 /LL=2539 /UG_GENE=G6PD /UG_TITLE=glucose-6-phosphate dehydrogenase
223878_at	-1.1	gb:BC005273.1 /DB_XREF=gi:13528968 /FEA=FLmRNA /CNT=6 /TID=Hs.160963.0 /TIER=FL /STK=0 /UG=Hs.160963 /DEF=Homo sapiens, clone MGC:12318, mRNA, complete cds. /PROD=Unknown (protein for MGC:12318) /FL=gb:BC005273.1
226545_at	-1.1	gb:AL110152.1 /DB_XREF=gi:5817054 /FEA=mRNA /CNT=103 /TID=Hs.94030.0 /TIER=Stack /STK=67 /UG=Hs.94030 /UG_TITLE=Homo sapiens mRNA; cDNA DKFZp586E1624 (from clone DKFZp586E1624) /DEF=Homo sapiens mRNA; cDNA DKFZp586E1624 (from clone DKFZp586E1624).
241808_at	-1.1	gb:AW190593 /DB_XREF=gi:6465073 /DB_XREF=xl40f08.x1 /CLONE=IMAGE:2677191 /FEA=EST /CNT=5 /TID=Hs.151143.0 /TIER=ConsEnd /STK=3 /UG=Hs.151143 /UG_TITLE=ESTs
225721_at	-1.1	gb:AI658662 /DB_XREF=gi:4762232 /DB_XREF=tu22a11.x1 /CLONE=IMAGE:2251772 /FEA=mRNA /CNT=105 /TID=Hs.24192.0 /TIER=Stack /STK=34 /UG=Hs.24192 /UG_TITLE=Homo sapiens cDNA FLJ20767 fis, clone COL06986
241387_at	-1.1	gb:AW276701 /DB_XREF=gi:6663731 /DB_XREF=xp64d06.x1 /CLONE=IMAGE:2745131 /FEA=EST /CNT=7 /TID=Hs.224812.0 /TIER=ConsEnd /STK=0 /UG=Hs.224812 /UG_TITLE=ESTs
202437_s_at	-1.1	gb:NM_000104.2 /DB_XREF=gi:13325059 /GEN=CYP1B1 /FEA=FLmRNA /CNT=212 /TID=Hs.154654.0 /TIER=FL+Stack /STK=32 /UG=Hs.154654 /LL=1545 /DEF=Homo sapiens cytochrome P450, subfamily I (dioxin-inducible), polypeptide 1 (glaucoma 3, primary infantile) (CYP1B1), mRNA. /PROD=cytochrome P450, subfamily I (dioxin-inducible),polypeptide 1 /FL=gb:U03688.1 gb:NM_000104.2
241782_at	-1.1	gb:AI932350 /DB_XREF=gi:5671087 /DB_XREF=wd27d03.x1 /CLONE=IMAGE:2329349 /FEA=EST /CNT=3 /TID=Hs.152825.0 /TIER=ConsEnd /STK=3 /UG=Hs.152825 /UG_TITLE=ESTs
218581_at	-1.1	gb:NM_022060.1 /DB_XREF=gi:11545766 /GEN=FLJ12816 /FEA=FLmRNA /CNT=80 /TID=Hs.9175.0 /TIER=FL+Stack /STK=43 /UG=Hs.9175 /LL=63874 /DEF=Homo sapiens hypothetical protein FLJ12816 (FLJ12816), mRNA. /PROD=hypothetical protein FLJ12816 /FL=gb:NM_022060.1
219891_at	-1.1	gb:NM_017712.1 /DB_XREF=gi:8923197 /GEN=FLJ20208 /FEA=FLmRNA /CNT=18 /TID=Hs.131776.0 /TIER=FL /STK=1 /UG=Hs.131776 /LL=54858 /DEF=Homo sapiens hypothetical protein FLJ20208 (FLJ20208), mRNA. /PROD=hypothetical protein FLJ20208 /FL=gb:NM_017712.1
200748_s_at	-1.1	gb:NM_002032.1 /DB_XREF=gi:4503794 /GEN=FTH1 /FEA=FLmRNA /CNT=984 /TID=Hs.62954.0 /TIER=FL+Stack /STK=907 /UG=Hs.62954 /LL=2495 /DEF=Homo sapiens ferritin, heavy polypeptide 1 (FTH1), mRNA. /PROD=ferritin, heavy polypeptide 1 /FL=gb:M97164.1 gb:NM_002032.1 gb:BC001399.1 gb:L20941.1 gb:M11146.1 gb:M12937.1 gb:BC000857.1
209761_s_at	-1.1	gb:AA969194 /DB_XREF=gi:3144374 /DB_XREF=op51c02.s1 /CLONE=IMAGE:1580354 /FEA=FLmRNA /CNT=73 /TID=Hs.38125.2 /TIER=Stack /STK=22 /UG=Hs.38125 /LL=3436 /UG_GENE=IFI75 /UG_TITLE=interferon-induced protein 75, 52kD /FL=gb:AF280094.1
240185_at	-1.1	gb:AA039844 /DB_XREF=gi:1516122 /DB_XREF=zk41f12.s1 /CLONE=IMAGE:485423 /FEA=EST /CNT=10 /TID=Hs.61948.0 /TIER=ConsEnd /STK=4 /UG=Hs.61948 /UG_TITLE=ESTs
208436_s_at	-1.1	gb:NM_004030.1 /DB_XREF=gi:4809285 /GEN=IRF7 /FEA=FLmRNA /CNT=1 /TID=Hs.166120.0 /TIER=FL /STK=0 /UG=Hs.166120 /LL=3665 /DEF=Homo sapiens interferon regulatory factor 7 (IRF7), transcript variant c, mRNA. /PROD=interferon regulatory factor 7, transcriptvariant c /FL=gb:NM_004030.1
212458_at	-1.1	gb:H97931 /DB_XREF=gi:1118816 /DB_XREF=yx04c02.s1 /CLONE=IMAGE:260738 /FEA=mRNA /CNT=144 /TID=Hs.173108.1 /TIER=Stack /STK=41 /UG=Hs.173108 /UG_TITLE=Homo sapiens cDNA: FLJ21897 fis, clone HEP03447, highly similar to AF052178 Homo sapiens clone 24523 mRNA sequence
235012_at	-1.1	gb:D81713 /DB_XREF=gi:1180344 /DB_XREF=HUM401G10B /CLONE=GEN-401G10 /FEA=EST /CNT=31 /TID=Hs.23438.0 /TIER=ConsEnd /STK=0 /UG=Hs.23438 /UG_TITLE=ESTs, Weakly similar to T46371 hypothetical protein DKFZp434P1018.1 (H.sapiens)
219388_at	-1.1	gb:NM_024915.1 /DB_XREF=gi:13376381 /GEN=FLJ13782 /FEA=FLmRNA /CNT=33 /TID=Hs.257924.0 /TIER=FL /STK=2 /UG=Hs.257924 /LL=79977 /DEF=Homo sapiens hypothetical protein FLJ13782 (FLJ13782), mRNA. /PROD=hypothetical protein FLJ13782 /FL=gb:NM_024915.1
224967_at	-1.1	gb:W72338 /DB_XREF=gi:1382943 /DB_XREF=zd62a08.s1 /CLONE=IMAGE:345206 /FEA=EST /CNT=145 /TID=Hs.23703.0 /TIER=Stack /STK=54 /UG=Hs.23703 /UG_TITLE=ESTs
212117_at	-1.1	gb:BF978689 /DB_XREF=gi:12345904 /DB_XREF=602149457F2 /CLONE=IMAGE:4308014 /FEA=EST /CNT=226 /TID=Hs.166982.1 /TIER=Stack /STK=12 /UG=Hs.166982 /LL=5281 /UG_GENE=PIGF /UG_TITLE=phosphatidylinositol glycan, class F
224566_at	-1	gb:AI042152 /DB_XREF=gi:3281346 /DB_XREF=oy37a06.x1 /CLONE=IMAGE:1667986 /FEA=mRNA /CNT=440 /TID=Hs.240443.0 /TIER=Stack /STK=22 /UG=Hs.240443 /UG_TITLE=Homo sapiens cDNA: FLJ23538 fis, clone LNG08010, highly similar to BETA2 Human MEN1 region clone epsilonbeta mRNA
236533_at	-1	gb:AW236958 /DB_XREF=gi:6569347 /DB_XREF=xm51d08.x1 /CLONE=IMAGE:2687727 /FEA=EST /CNT=8 /TID=Hs.199057.0 /TIER=ConsEnd /STK=6 /UG=Hs.199057 /UG_TITLE=ESTs, Weakly similar to T00050 hypothetical protein KIAA0400 (H.sapiens)
244605_at	-1	gb:AI832594 /DB_XREF=gi:5454574 /DB_XREF=at70e03.x1 /CLONE=IMAGE:2377372 /FEA=EST /CNT=3 /TID=Hs.8714.0 /TIER=ConsEnd /STK=3 /UG=Hs.8714 /UG_TITLE=ESTs
228341_at	-1	gb:AI809108 /DB_XREF=gi:5395674 /DB_XREF=wf68d11.x1 /CLONE=IMAGE:2360757 /FEA=EST /CNT=26 /TID=Hs.41352.0 /TIER=Stack /STK=25 /UG=Hs.41352 /UG_TITLE=ESTs
203623_at	-1	gb:AI675453 /DB_XREF=gi:4875933 /DB_XREF=wb99f04.x1 /CLONE=IMAGE:2313823 /FEA=FLmRNA /CNT=81 /TID=Hs.21432.0 /TIER=Stack /STK=33 /UG=Hs.21432 /LL=55558 /UG_GENE=HSSEXGENE /UG_TITLE=SEX gene /FL=gb:NM_017514.1
1555387_at	-1	gb:AF258566.1 /DB_XREF=gi:10834677 /TID=Hs2Affx.1.256 /CNT=1 /FEA=FLmRNA /TIER=FL /STK=1 /NOTE=sequence(s) not in UniGene /DEF=Homo sapiens PP3895 mRNA, complete cds. /PROD=PP3895 /FL=gb:AF258566.1
1552664_at	-1	gb:NM_144997.2 /DB_XREF=gi:22907033 /GEN=BHD /TID=Hs2.172702.2 /CNT=27 /FEA=FLmRNA /TIER=FL /STK=2 /LL=201163 /UG=Hs.172702 /DEF=Homo sapiens folliculin (BHD), transcript variant 1, mRNA. /PROD=folliculin isoform 1 /FL=gb:AF517523.1 gb:NM_144997.2
204334_at	-1	gb:AA488672 /DB_XREF=gi:2216103 /DB_XREF=ab40d10.s1 /CLONE=IMAGE:843283 /FEA=FLmRNA /CNT=79 /TID=Hs.21599.0 /TIER=Stack /STK=9 /UG=Hs.21599 /LL=8609 /UG_GENE=KLF7 /UG_TITLE=Kruppel-like factor 7 (ubiquitous) /FL=gb:NM_003709.1 gb:AB015132.1
231870_s_at	-1	gb:BG291007 /DB_XREF=gi:13048543 /DB_XREF=602386804F1 /CLONE=IMAGE:4515864 /FEA=mRNA /CNT=28 /TID=Hs.181022.1 /TIER=ConsEnd /STK=0 /UG=Hs.181022 /LL=51068 /UG_GENE=LOC51068 /UG_TITLE=CGI-07 protein
216062_at	-1	gb:AW851559 /DB_XREF=gi:7947076 /DB_XREF=IL3-CT0221-040400-107-E09 /FEA=mRNA /CNT=2 /TID=Hs.202695.0 /TIER=ConsEnd /STK=0 /UG=Hs.202695 /UG_TITLE=Human soluble CD44 (CD44) mRNA, with exon v9 extension, partial cds
225972_at	-1	gb:AA524005 /DB_XREF=gi:2264933 /DB_XREF=ng32c05.s1 /CLONE=IMAGE:936488 /FEA=EST /CNT=154 /TID=Hs.88594.0 /TIER=Stack /STK=11 /UG=Hs.88594 /UG_TITLE=ESTs
240773_at	-1	gb:AW449903 /DB_XREF=gi:6990679 /DB_XREF=UI-H-BI3-akr-c-03-0-UI.s1 /CLONE=IMAGE:2735213 /FEA=EST /CNT=4 /TID=Hs.257225.0 /TIER=ConsEnd /STK=4 /UG=Hs.257225 /UG_TITLE=ESTs
204972_at	-1	gb:NM_016817.1 /DB_XREF=gi:8051624 /GEN=OAS2 /FEA=FLmRNA /CNT=51 /TID=Hs.264981.0 /TIER=FL+Stack /STK=9 /UG=Hs.264981 /LL=4939 /DEF=Homo sapiens 2-5oligoadenylate synthetase 2 (OAS2), transcript variant 1, mRNA. /PROD=2-5oligoadenylate synthetase 2, isoform p71 /FL=gb:M87434.1 gb:NM_016817.1
209333_at	-1	gb:AB018265.1 /DB_XREF=gi:3882164 /GEN=KIAA0722 /FEA=FLmRNA /CNT=138 /TID=Hs.47061.0 /TIER=FL+Stack /STK=74 /UG=Hs.47061 /LL=8408 /DEF=Homo sapiens mRNA for KIAA0722 protein, complete cds. /PROD=KIAA0722 protein /FL=gb:NM_003565.1 gb:AB018265.1 gb:AF045458.1
202783_at	-1	gb:U40490.1 /DB_XREF=gi:1110519 /FEA=FLmRNA /CNT=157 /TID=Hs.18136.0 /TIER=FL+Stack /STK=19 /UG=Hs.18136 /LL=23530 /UG_GENE=NNT /DEF=Human nicotinamide nucleotide transhydrogenase mRNA, nuclear gene encoding mitochondrial protein, complete cds. /PROD=nicotinamide nucleotide transhydrogenase /FL=gb:NM_012343.1 gb:U40490.1
1562741_at	-1	gb:AK056055.1 /DB_XREF=gi:16551172 /TID=Hs2.350806.1 /CNT=2 /FEA=mRNA /TIER=ConsEnd /STK=0 /UG=Hs.350806 /UG_TITLE=Homo sapiens cDNA FLJ31493 fis, clone NT2NE2004490. /DEF=Homo sapiens cDNA FLJ31493 fis, clone NT2NE2004490.
213954_at	-1	gb:AB020695.1 /DB_XREF=gi:4240264 /GEN=KIAA0888 /FEA=mRNA /CNT=26 /TID=Hs.91662.0 /TIER=Stack /STK=12 /UG=Hs.91662 /LL=26049 /DEF=Homo sapiens mRNA for KIAA0888 protein, partial cds. /PROD=KIAA0888 protein
1567590_at	-1	gb:AJ011598.1 /DB_XREF=gi:4218202 /TID=Hs2.384311.1 /CNT=1 /FEA=mRNA /TIER=ConsEnd /STK=0 /UG=Hs.384311 /UG_TITLE=Homo sapiens trapped 3 terminal exon, clone B2G5 /DEF=Homo sapiens trapped 3 terminal exon, clone B2G5.
237105_at	-1	gb:AI138283 /DB_XREF=gi:3644255 /DB_XREF=qd81b11.x1 /CLONE=IMAGE:1735869 /FEA=EST /CNT=5 /TID=Hs.130595.0 /TIER=ConsEnd /STK=5 /UG=Hs.130595 /UG_TITLE=ESTs
204454_at	-1	gb:NM_012317.1 /DB_XREF=gi:6912479 /GEN=LDOC1 /FEA=FLmRNA /CNT=63 /TID=Hs.45231.0 /TIER=FL+Stack /STK=22 /UG=Hs.45231 /LL=23641 /DEF=Homo sapiens leucine zipper, down-regulated in cancer 1 (LDOC1), mRNA. /PROD=leucine zipper, down-regulated in cancer 1 /FL=gb:NM_012317.1 gb:AB019527.1 gb:BC003104.1
241769_at	-1	gb:AW962458 /DB_XREF=gi:8152294 /DB_XREF=EST374531 /FEA=EST /CNT=6 /TID=Hs.208558.0 /TIER=ConsEnd /STK=0 /UG=Hs.208558 /UG_TITLE=ESTs
228051_at	-1	gb:AI979261 /DB_XREF=gi:5804280 /DB_XREF=wr72g05.x1 /CLONE=IMAGE:2493272 /FEA=EST /CNT=23 /TID=Hs.102720.0 /TIER=Stack /STK=15 /UG=Hs.102720 /UG_TITLE=ESTs
204029_at	-1	gb:NM_001408.1 /DB_XREF=gi:13325063 /GEN=CELSR2 /FEA=FLmRNA /CNT=77 /TID=Hs.57652.0 /TIER=FL+Stack /STK=19 /UG=Hs.57652 /LL=1952 /DEF=Homo sapiens cadherin, EGF LAG seven-pass G-type receptor 2, flamingo (Drosophila) homolog (CELSR2), mRNA. /PROD=cadherin EGF LAG seven-pass G-type receptor 2 /FL=gb:NM_001408.1
228556_at	-1	gb:AI990739 /DB_XREF=gi:5837620 /DB_XREF=ws23b09.x1 /CLONE=IMAGE:2498009 /FEA=EST /CNT=26 /TID=Hs.331938.0 /TIER=Stack /STK=16 /UG=Hs.331938 /UG_TITLE=Homo sapiens ORF (LOC51035), mRNA
1564064_a_at	-1	gb:AK093727.1 /DB_XREF=gi:21752654 /TID=Hs2.75478.5 /CNT=1 /FEA=mRNA /TIER=ConsEnd /STK=0 /LL=23200 /UG_GENE=ATP11B /UG=Hs.75478 /UG_TITLE=ATPase, Class VI, type 11B /DEF=Homo sapiens cDNA FLJ36408 fis, clone THYMU2010094, highly similar to POTENTIAL PHOSPHOLIPID-TRANSPORTING ATPASE IR (EC 3.6.1.-).
203749_s_at	-1	gb:AI806984 /DB_XREF=gi:5393550 /DB_XREF=wf24g08.x1 /CLONE=IMAGE:2356574 /FEA=FLmRNA /CNT=95 /TID=Hs.250505.0 /TIER=Stack /STK=28 /UG=Hs.250505 /LL=5914 /UG_GENE=RARA /UG_TITLE=retinoic acid receptor, alpha /FL=gb:NM_000964.1
203817_at	-1	gb:W93728 /DB_XREF=gi:1422918 /DB_XREF=zd96a11.s1 /CLONE=IMAGE:357308 /FEA=FLmRNA /CNT=84 /TID=Hs.77890.0 /TIER=Stack /STK=29 /UG=Hs.77890 /LL=2983 /UG_GENE=GUCY1B3 /UG_TITLE=guanylate cyclase 1, soluble, beta 3 /FL=gb:NM_000857.1
227599_at	-1	gb:AU157304 /DB_XREF=gi:11018825 /DB_XREF=AU157304 /CLONE=PLACE1007178 /FEA=mRNA /CNT=51 /TID=Hs.12251.0 /TIER=Stack /STK=25 /UG=Hs.12251 /UG_TITLE=Homo sapiens cDNA FLJ11163 fis, clone PLACE1007178
1557664_at	-1	gb:BC042751.1 /DB_XREF=gi:27502904 /TID=Hs2.327048.1 /CNT=4 /FEA=mRNA /TIER=ConsEnd /STK=1 /UG=Hs.327048 /UG_TITLE=Homo sapiens, clone IMAGE:4827579, mRNA /DEF=Homo sapiens, clone IMAGE:4827579, mRNA.
1566927_at	-1	gb:AJ011409.1 /DB_XREF=gi:5921394 /TID=Hs2.404152.1 /CNT=1 /FEA=mRNA /TIER=ConsEnd /STK=0 /LL=54748 /UG_GENE=LOC54748 /UG=Hs.404152 /UG_TITLE=hypothetical protein LOC54748 /DEF=Homo sapiens mRNA for hypothetical protein, partial.
231713_s_at	-1	gb:NM_018255.1 /DB_XREF=gi:8922734 /GEN=FLJ10879 /FEA=FLmRNA /CNT=126 /TID=Hs.8739.0 /TIER=FL /STK=5 /UG=Hs.8739 /LL=55250 /DEF=Homo sapiens hypothetical protein FLJ10879 (FLJ10879), mRNA. /PROD=hypothetical protein FLJ10879 /FL=gb:NM_018255.1
218996_at	-1	gb:NM_013342.1 /DB_XREF=gi:7019370 /GEN=TFPT /FEA=FLmRNA /CNT=61 /TID=Hs.233765.0 /TIER=FL+Stack /STK=25 /UG=Hs.233765 /LL=29844 /DEF=Homo sapiens TCF3 (E2A) fusion partner (in childhood Leukemia) (TFPT), mRNA. /PROD=TCF3 (E2A) fusion partner (in childhoodLeukemia) /FL=gb:NM_013342.1 gb:BC001728.1 gb:AF052052.1 gb:BC004281.1
220625_s_at	-1	gb:AF115403.1 /DB_XREF=gi:4559274 /FEA=FLmRNA /CNT=5 /TID=Hs.11713.0 /TIER=FL /STK=0 /UG=Hs.11713 /LL=2001 /UG_GENE=ELF5 /DEF=Homo sapiens Ets transcription factor ESE-2b mRNA, complete cds. /PROD=Ets transcription factor ESE-2b /FL=gb:AF115403.1 gb:AF049703.1 gb:NM_001422.1
209762_x_at	-1	gb:AF280094.1 /DB_XREF=gi:9800493 /FEA=FLmRNA /CNT=73 /TID=Hs.38125.2 /TIER=FL+Stack /STK=13 /UG=Hs.38125 /LL=3436 /UG_GENE=IFI75 /DEF=Homo sapiens transcriptional coactivator Sp110b mRNA, complete cds. /PROD=transcriptional coactivator Sp110b /FL=gb:AF280094.1
239084_at	-1	gb:BE896490 /DB_XREF=gi:10360951 /DB_XREF=601439868F1 /CLONE=IMAGE:3924904 /FEA=EST /CNT=8 /TID=Hs.293478.0 /TIER=ConsEnd /STK=0 /UG=Hs.293478 /UG_TITLE=ESTs, Moderately similar to ALU2_HUMAN ALU SUBFAMILY SB SEQUENCE CONTAMINATION WARNING ENTRY (H.sapiens)
225092_at	-1	gb:AL550977 /DB_XREF=gi:12888483 /DB_XREF=AL550977 /CLONE=CS0DI065YH03 (3 prime) /FEA=mRNA /CNT=141 /TID=Hs.250535.1 /TIER=Stack /STK=71 /UG=Hs.250535 /UG_TITLE=Homo sapiens mRNA; cDNA DKFZp434N2412 (from clone DKFZp434N2412)
212013_at	-1	gb:D86983.1 /DB_XREF=gi:1504039 /GEN=KIAA0230 /FEA=mRNA /CNT=397 /TID=Hs.118893.0 /TIER=Stack /STK=98 /UG=Hs.118893 /LL=7837 /UG_TITLE=Melanoma associated gene /DEF=Human mRNA for KIAA0230 gene, partial cds.
212104_s_at	-1	gb:N95026 /DB_XREF=gi:1267308 /DB_XREF=zb45d12.s1 /CLONE=IMAGE:306551 /FEA=DNA_3 /CNT=253 /TID=Hs.5011.1 /TIER=Stack /STK=11 /UG=Hs.5011 /LL=23543 /UG_GENE=RBM9 /UG_TITLE=RNA binding motif protein 9
1552829_at	-1	gb:NM_018505.2 /DB_XREF=gi:20591437 /TID=Hs2.283029.1 /CNT=6 /FEA=FLmRNA /TIER=FL /STK=2 /LL=55376 /UG_GENE=PRO1728 /UG=Hs.283029 /UG_TITLE=hypothetical protein PRO1728 /DEF=Homo sapiens hypothetical protein PRO1728 (PRO1728), mRNA. /FL=gb:NM_018505.2
204589_at	-1	gb:NM_014840.1 /DB_XREF=gi:7662169 /GEN=KIAA0537 /FEA=FLmRNA /CNT=65 /TID=Hs.200598.0 /TIER=FL /STK=7 /UG=Hs.200598 /LL=9891 /DEF=Homo sapiens KIAA0537 gene product (KIAA0537), mRNA. /PROD=KIAA0537 gene product /FL=gb:NM_014840.1 gb:AB011109.1
225033_at	-1	gb:AV721528 /DB_XREF=gi:10823220 /DB_XREF=AV721528 /CLONE=HTBBYD06 /FEA=EST /CNT=108 /TID=Hs.293696.0 /TIER=Stack /STK=45 /UG=Hs.293696 /UG_TITLE=ESTs
229190_at	-1	gb:BF672306 /DB_XREF=gi:11946201 /DB_XREF=602150523F1 /CLONE=IMAGE:4291781 /FEA=EST /CNT=28 /TID=Hs.125522.0 /TIER=Stack /STK=27 /UG=Hs.125522 /UG_TITLE=ESTs
220952_s_at	-1	gb:NM_019012.1 /DB_XREF=gi:9506616 /GEN=FLJ10667 /FEA=FLmRNA /CNT=3 /TID=Hs.86149.0 /TIER=FL /STK=0 /UG=Hs.86149 /LL=54477 /DEF=Homo sapiens hypothetical protein (FLJ10667), mRNA. /PROD=hypothetical protein /FL=gb:NM_019012.1
225914_s_at	-1	gb:AW242839 /DB_XREF=gi:6576516 /DB_XREF=xn26f05.x1 /CLONE=IMAGE:2694849 /FEA=mRNA /CNT=71 /TID=Hs.87159.0 /TIER=Stack /STK=20 /UG=Hs.87159 /LL=81617 /UG_GENE=FLJ12577 /UG_TITLE=hypothetical protein FLJ12577
205591_at	-1	gb:NM_006334.1 /DB_XREF=gi:5453546 /GEN=AMY /FEA=FLmRNA /CNT=29 /TID=Hs.18551.0 /TIER=FL+Stack /STK=10 /UG=Hs.18551 /LL=10439 /DEF=Homo sapiens neuroblastoma (nerve tissue) protein (AMY), mRNA. /PROD=neuroblastoma (nerve tissue) protein /FL=gb:NM_006334.1 gb:D82343.1
240149_at	-1	gb:BF439036 /DB_XREF=gi:11451553 /DB_XREF=nab70a03.x1 /CLONE=IMAGE:3273100 /FEA=EST /CNT=7 /TID=Hs.124179.0 /TIER=ConsEnd /STK=0 /UG=Hs.124179 /UG_TITLE=ESTs
210387_at	-1	gb:BC001131.1 /DB_XREF=gi:12654590 /FEA=FLmRNA /CNT=22 /TID=Hs.247817.1 /TIER=FL /STK=0 /UG=Hs.247817 /LL=8339 /UG_GENE=H2BFA /DEF=Homo sapiens, H2B histone family, member A, clone MGC:2561, mRNA, complete cds. /PROD=H2B histone family, member A /FL=gb:NM_003518.1 gb:BC001131.1
225776_at	-1	gb:AW205585 /DB_XREF=gi:6505059 /DB_XREF=UI-H-BI1-afr-a-08-0-UI.s1 /CLONE=IMAGE:2722479 /FEA=EST /CNT=86 /TID=Hs.20340.0 /TIER=Stack /STK=36 /UG=Hs.20340 /UG_TITLE=ESTs, Moderately similar to ALU1_HUMAN ALU SUBFAMILY J SEQUENCE CONTAMINATION WARNING ENTRY (H.sapiens)
62987_r_at	-1	Cluster Incl. AI675178:tm80g06.x1 Homo sapiens cDNA, 3 end /clone=IMAGE-2164474 /clone_end=3 /gb=AI675178 /gi=4875658 /ug=Hs.90207 /len=462
235242_at	-1	gb:BE739287 /DB_XREF=gi:10153279 /DB_XREF=601556492F1 /CLONE=IMAGE:3826247 /FEA=EST /CNT=17 /TID=Hs.58066.0 /TIER=ConsEnd /STK=0 /UG=Hs.58066 /UG_TITLE=ESTs
237125_at	-1	gb:AW293422 /DB_XREF=gi:6700058 /DB_XREF=UI-H-BI2-ahm-a-10-0-UI.s1 /CLONE=IMAGE:2727090 /FEA=EST /CNT=6 /TID=Hs.255199.0 /TIER=ConsEnd /STK=5 /UG=Hs.255199 /UG_TITLE=ESTs
1405_i_at	-1	M21121 /FEATURE= /DEFINITION=HUMTCSM Human T cell-specific protein (RANTES) mRNA, complete cds
1569344_a_at	-1	gb:BC013942.1 /DB_XREF=gi:17105412 /TID=Hs2.205745.1 /CNT=6 /FEA=mRNA /TIER=ConsEnd /STK=0 /UG=Hs.205745 /UG_TITLE=Homo sapiens, clone IMAGE:4044872, mRNA /DEF=Homo sapiens, clone IMAGE:4044872, mRNA.
213281_at	-1	gb:BE327172 /DB_XREF=gi:9200948 /DB_XREF=hw08a05.x1 /CLONE=IMAGE:3182288 /FEA=EST /CNT=104 /TID=Hs.78465.1 /TIER=Stack /STK=91 /UG=Hs.78465 /LL=3725 /UG_GENE=JUN /UG_TITLE=v-jun avian sarcoma virus 17 oncogene homolog
215543_s_at	-1	gb:AB011181.2 /DB_XREF=gi:6683718 /GEN=KIAA0609 /FEA=mRNA /CNT=3 /TID=Hs.25220.1 /TIER=ConsEnd /STK=0 /UG=Hs.25220 /LL=9215 /DEF=Homo sapiens mRNA for KIAA0609 protein, partial cds. /PROD=KIAA0609 protein
235874_at	-1	gb:AL574912 /DB_XREF=gi:12935569 /DB_XREF=AL574912 /CLONE=CS0DI041YK07 (3 prime) /FEA=EST /CNT=11 /TID=Hs.98381.0 /TIER=ConsEnd /STK=0 /UG=Hs.98381 /UG_TITLE=ESTs, Weakly similar to serine protease (H.sapiens)
227560_at	-1	gb:AL530504 /DB_XREF=gi:12793997 /DB_XREF=AL530504 /CLONE=CS0DD007YG11 (3 prime) /FEA=EST /CNT=33 /TID=Hs.44070.0 /TIER=Stack /STK=24 /UG=Hs.44070 /UG_TITLE=ESTs
229687_s_at	-1	gb:AA621763 /DB_XREF=gi:2524191 /DB_XREF=af06d06.s1 /CLONE=IMAGE:1030859 /FEA=EST /CNT=19 /TID=Hs.170434.0 /TIER=Stack /STK=17 /UG=Hs.170434 /UG_TITLE=Homo sapiens cDNA FLJ14242 fis, clone OVARC1000678
208384_s_at	-1	gb:NM_012216.1 /DB_XREF=gi:6912503 /GEN=MID2 /FEA=FLmRNA /CNT=2 /TID=Hs.12256.0 /TIER=FL /STK=0 /UG=Hs.12256 /LL=11043 /DEF=Homo sapiens midline 2 (MID2), mRNA. /PROD=midline 2 /FL=gb:NM_012216.1
203215_s_at	-1	gb:AA877789 /DB_XREF=gi:2986754 /DB_XREF=nr06h10.s1 /CLONE=IMAGE:1161091 /FEA=FLmRNA /CNT=219 /TID=Hs.22564.0 /TIER=Stack /STK=10 /UG=Hs.22564 /LL=4646 /UG_GENE=MYO6 /UG_TITLE=myosin VI /FL=gb:AB002387.1 gb:NM_004999.1
229194_at	-1	gb:AL045882 /DB_XREF=gi:5433989 /DB_XREF=DKFZp434J086_s1 /CLONE=DKFZp434J086 /FEA=EST /CNT=17 /TID=Hs.126695.0 /TIER=Stack /STK=15 /UG=Hs.126695 /UG_TITLE=ESTs
206342_x_at	-1	gb:NM_006123.1 /DB_XREF=gi:5360207 /GEN=IDS /FEA=FLmRNA /CNT=13 /TID=Hs.172458.1 /TIER=FL+Stack /STK=8 /UG=Hs.172458 /LL=3423 /DEF=Homo sapiens iduronate 2-sulfatase (Hunter syndrome) (IDS), transcript variant 2, mRNA. /PROD=iduronate-2-sulfatase isoform b precursor /FL=gb:NM_006123.1 gb:L40586.1
226143_at	-1	gb:BF984830 /DB_XREF=gi:12387642 /DB_XREF=602308081F1 /CLONE=IMAGE:4399028 /FEA=mRNA /CNT=53 /TID=Hs.110953.1 /TIER=Stack /STK=31 /UG=Hs.110953 /LL=10743 /UG_GENE=RAI1 /UG_TITLE=retinoic acid induced 1
216129_at	-1	gb:AL117659.1 /DB_XREF=gi:5912252 /FEA=mRNA /CNT=2 /TID=Hs.306353.0 /TIER=ConsEnd /STK=0 /UG=Hs.306353 /UG_TITLE=Homo sapiens mRNA; cDNA DKFZp586I0624 (from clone DKFZp586I0624) /DEF=Homo sapiens mRNA; cDNA DKFZp586I0624 (from clone DKFZp586I0624).
215056_at	-1	gb:AI267546 /DB_XREF=gi:3886713 /DB_XREF=aq90f05.x1 /CLONE=IMAGE:2038209 /FEA=mRNA /CNT=13 /TID=Hs.90798.0 /TIER=ConsEnd /STK=0 /UG=Hs.90798 /UG_TITLE=Human clone 23695 mRNA sequence
232224_at	-1	gb:AI274095 /DB_XREF=gi:3896363 /DB_XREF=ql62h07.x1 /CLONE=IMAGE:1876957 /FEA=mRNA /CNT=10 /TID=Hs.146001.0 /TIER=ConsEnd /STK=0 /UG=Hs.146001 /UG_TITLE=Homo sapiens mRNA; cDNA DKFZp586F0824 (from clone DKFZp586F0824); partial cds
1557562_at	-1	gb:AI984118 /DB_XREF=gi:5811337 /DB_XREF=wz56h09.x1 /CLONE=IMAGE:2562113 /TID=Hs2.376457.1 /CNT=5 /FEA=mRNA /TIER=ConsEnd /STK=1 /UG=Hs.376457 /UG_TITLE=Homo sapiens cDNA FLJ36314 fis, clone THYMU2005225.
1559228_at	-1	gb:BF339860 /DB_XREF=gi:11286321 /DB_XREF=602038869F1 /CLONE=IMAGE:4186840 /TID=Hs2.407541.1 /CNT=6 /FEA=mRNA /TIER=ConsEnd /STK=0 /UG=Hs.407541 /UG_TITLE=Homo sapiens, clone IMAGE:5304059, mRNA
201484_at	-1	gb:NM_003168.1 /DB_XREF=gi:4507310 /GEN=SUPT4H1 /FEA=FLmRNA /CNT=250 /TID=Hs.79058.0 /TIER=FL+Stack /STK=71 /UG=Hs.79058 /LL=6827 /DEF=Homo sapiens suppressor of Ty (S.cerevisiae) 4 homolog 1 (SUPT4H1), mRNA. /PROD=suppressor of Ty (S.cerevisiae) 4 homolog 1 /FL=gb:NM_003168.1 gb:BC002802.1 gb:U38818.1 gb:U38817.1 gb:U43923.1
228686_at	-1	gb:BE217923 /DB_XREF=gi:8905241 /DB_XREF=hv31g05.x1 /CLONE=IMAGE:3175064 /FEA=EST /CNT=21 /TID=Hs.149595.0 /TIER=Stack /STK=13 /UG=Hs.149595 /UG_TITLE=ESTs
242417_at	-1	gb:AI690465 /DB_XREF=gi:4901767 /DB_XREF=tx98b04.x1 /CLONE=IMAGE:2277583 /FEA=EST /CNT=6 /TID=Hs.201661.0 /TIER=ConsEnd /STK=0 /UG=Hs.201661 /UG_TITLE=ESTs
210592_s_at	-1	gb:M55580.1 /DB_XREF=gi:338335 /GEN=spermidinespermine N1-acetyltransferase /FEA=FLmRNA /CNT=8 /TID=Hs.28491.1 /TIER=FL /STK=0 /UG=Hs.28491 /LL=6303 /DEF=Human spermidinespermine N1-acetyltransferase mRNA, complete cds. /PROD=spermidinespermine N1-acetyltransferase /FL=gb:M55580.1
201764_at	-1	gb:NM_024056.1 /DB_XREF=gi:13129025 /GEN=MGC5576 /FEA=FLmRNA /CNT=231 /TID=Hs.103834.0 /TIER=FL+Stack /STK=74 /UG=Hs.103834 /LL=79022 /DEF=Homo sapiens hypothetical protein MGC5576 (MGC5576), mRNA. /PROD=hypothetical protein MGC5576 /FL=gb:BC000854.1 gb:NM_024056.1
214469_at	-1	gb:NM_021052.1 /DB_XREF=gi:10645194 /GEN=H2AFA /FEA=FLmRNA /CNT=14 /TID=Hs.121017.0 /TIER=FL /STK=0 /UG=Hs.121017 /LL=3012 /DEF=Homo sapiens H2A histone family, member A (H2AFA), mRNA. /PROD=H2A histone family, member A /FL=gb:NM_021052.1
210087_s_at	-1	gb:AF095727.1 /DB_XREF=gi:6002658 /FEA=FLmRNA /CNT=24 /TID=Hs.287832.1 /TIER=FL /STK=0 /UG=Hs.287832 /LL=9019 /UG_GENE=MPZL1 /DEF=Homo sapiens myelin protein zero-like protein MPZL1a mRNA, complete cds. /PROD=myelin protein zero-like protein MPZL1a /FL=gb:AF092425.1 gb:AF087020.1 gb:AF095726.1 gb:AF095727.1 gb:NM_003953.1
228107_at	-1	gb:BF510533 /DB_XREF=gi:11593831 /DB_XREF=UI-H-BI4-apa-f-02-0-UI.s1 /CLONE=IMAGE:3086738 /FEA=EST /CNT=51 /TID=Hs.180842.2 /TIER=Stack /STK=10 /UG=Hs.180842 /LL=6137 /UG_GENE=RPL13 /UG_TITLE=ribosomal protein L13
204137_at	-1	gb:NM_003272.1 /DB_XREF=gi:4507544 /GEN=TM7SF1 /FEA=FLmRNA /CNT=93 /TID=Hs.15791.0 /TIER=FL+Stack /STK=43 /UG=Hs.15791 /LL=7107 /DEF=Homo sapiens transmembrane 7 superfamily member 1 (upregulated in kidney) (TM7SF1), mRNA. /PROD=transmembrane 7 superfamily member 1(upregulated in kidney) /FL=gb:NM_003272.1 gb:AF027826.1
201310_s_at	-1	gb:NM_004772.1 /DB_XREF=gi:4758865 /GEN=P311 /FEA=FLmRNA /CNT=470 /TID=Hs.142827.0 /TIER=FL+Stack /STK=195 /UG=Hs.142827 /LL=9315 /DEF=Homo sapiens P311 protein (P311), mRNA. /PROD=P311 protein /FL=gb:U30521.1 gb:NM_004772.1 gb:U36189.1
206576_s_at	-1	gb:NM_001712.1 /DB_XREF=gi:4502404 /GEN=CEACAM1 /FEA=FLmRNA /CNT=13 /TID=Hs.50964.0 /TIER=FL /STK=0 /UG=Hs.50964 /LL=634 /DEF=Homo sapiens carcinoembryonic antigen-related cell adhesion molecule 1 (biliary glycoprotein) (CEACAM1), mRNA. /PROD=carcinoembryonic antigen-related cell adhesionmolecule 1 (biliary glycoprotein) /FL=gb:NM_001712.1
228959_at	-1	gb:AI676241 /DB_XREF=gi:4876721 /DB_XREF=wc72f12.x1 /CLONE=IMAGE:2324207 /FEA=EST /CNT=20 /TID=Hs.296031.0 /TIER=Stack /STK=16 /UG=Hs.296031 /UG_TITLE=ESTs
242674_at	-1	gb:T82467 /DB_XREF=gi:709669 /DB_XREF=yc81b11.s1 /CLONE=IMAGE:22384 /FEA=EST /CNT=3 /TID=Hs.13211.0 /TIER=ConsEnd /STK=3 /UG=Hs.13211 /UG_TITLE=ESTs
226188_at	-1	gb:AK025603.1 /DB_XREF=gi:10438171 /FEA=mRNA /CNT=51 /TID=Hs.7149.0 /TIER=Stack /STK=26 /UG=Hs.7149 /UG_TITLE=Homo sapiens cDNA: FLJ21950 fis, clone HEP04949 /DEF=Homo sapiens cDNA: FLJ21950 fis, clone HEP04949.
210687_at	-1	gb:BC000185.1 /DB_XREF=gi:12652864 /FEA=FLmRNA /CNT=4 /TID=Hs.259785.1 /TIER=FL /STK=0 /UG=Hs.259785 /LL=1374 /UG_GENE=CPT1A /DEF=Homo sapiens, Similar to carnitine palmitoyltransferase I, liver, clone MGC:1772, mRNA, complete cds. /PROD=Similar to carnitine palmitoyltransferase I,liver /FL=gb:BC000185.1
220842_at	-1	gb:NM_017651.1 /DB_XREF=gi:8923074 /GEN=FLJ20069 /FEA=FLmRNA /CNT=4 /TID=Hs.273294.0 /TIER=FL /STK=0 /UG=Hs.273294 /LL=54806 /DEF=Homo sapiens hypothetical protein FLJ20069 (FLJ20069), mRNA. /PROD=hypothetical protein FLJ20069 /FL=gb:NM_017651.1
223596_at	-1	gb:AF105366.1 /DB_XREF=gi:5106522 /FEA=FLmRNA /CNT=28 /TID=Hs.4876.1 /TIER=FL+Stack /STK=11 /UG=Hs.4876 /LL=9990 /UG_GENE=SLC12A6 /DEF=Homo sapiens K-Cl cotransporter KCC3a mRNA, alternatively spliced, complete cds. /PROD=K-Cl cotransporter KCC3a /FL=gb:AF105366.1 gb:AF116242.1
201579_at	-1	gb:NM_005245.1 /DB_XREF=gi:4885228 /GEN=FAT /FEA=FLmRNA /CNT=201 /TID=Hs.166994.0 /TIER=FL+Stack /STK=60 /UG=Hs.166994 /LL=2195 /DEF=Homo sapiens FAT tumor suppressor (Drosophila) homolog (FAT), mRNA. /PROD=FAT tumor suppressor precursor /FL=gb:NM_005245.1
213843_x_at	-1	gb:AW276522 /DB_XREF=gi:6663552 /DB_XREF=xr15a02.x1 /CLONE=IMAGE:2760170 /FEA=mRNA /CNT=26 /TID=Hs.291904.1 /TIER=Stack /STK=21 /UG=Hs.291904 /LL=10134 /UG_GENE=DXS1357E /UG_TITLE=accessory proteins BAP31BAP29
202180_s_at	-1	gb:NM_017458.1 /DB_XREF=gi:9665254 /GEN=MVP /FEA=FLmRNA /CNT=167 /TID=Hs.80680.1 /TIER=FL+Stack /STK=67 /UG=Hs.80680 /LL=9961 /DEF=Homo sapiens major vault protein (MVP), transcript variant 1, mRNA. /PROD=major vault protein /FL=gb:NM_017458.1
203607_at	-1	gb:NM_014937.1 /DB_XREF=gi:7662413 /GEN=KIAA0966 /FEA=FLmRNA /CNT=103 /TID=Hs.52463.0 /TIER=FL+Stack /STK=37 /UG=Hs.52463 /LL=22876 /DEF=Homo sapiens KIAA0966 protein (KIAA0966), mRNA. /PROD=KIAA0966 protein /FL=gb:AB023183.1 gb:NM_014937.1 gb:AF113227.1
221766_s_at	-1	gb:AW246673 /DB_XREF=gi:6589666 /DB_XREF=2821951.3prime /CLONE=IMAGE:2821951 /FEA=DNA /CNT=155 /TID=Hs.10784.3 /TIER=Stack /STK=12 /UG=Hs.10784 /LL=55603 /UG_GENE=FLJ20037 /UG_TITLE=hypothetical protein FLJ20037
AFFX-HUMISGF3A/M97935_MB_at	-1	H. sapiens /GEN=ISGF-3 /DB_XREF=gb:M97935.1 /NOTE=SIF corresponding to nucleotides 2292-2880 of gb:M97935.1 /DEF=Homo sapiens transcription factor ISGF-3 mRNA, complete cds.
239511_s_at	-1	gb:R05895 /DB_XREF=gi:756515 /DB_XREF=ye93f04.r1 /CLONE=IMAGE:125311 /FEA=EST /CNT=7 /TID=Hs.115472.0 /TIER=ConsEnd /STK=0 /UG=Hs.115472 /UG_TITLE=ESTs
203827_at	-1	gb:NM_017983.1 /DB_XREF=gi:8922207 /GEN=FLJ10055 /FEA=FLmRNA /CNT=79 /TID=Hs.9398.0 /TIER=FL+Stack /STK=34 /UG=Hs.9398 /LL=55062 /DEF=Homo sapiens hypothetical protein FLJ10055 (FLJ10055), mRNA. /PROD=hypothetical protein FLJ10055 /FL=gb:NM_017983.1
203153_at	-1	gb:NM_001548.1 /DB_XREF=gi:4504584 /GEN=IFIT1 /FEA=FLmRNA /CNT=170 /TID=Hs.20315.0 /TIER=FL+Stack /STK=17 /UG=Hs.20315 /LL=3434 /DEF=Homo sapiens interferon-induced protein with tetratricopeptide repeats 1 (IFIT1), mRNA. /PROD=interferon-induced protein withtetratricopeptide repeats 1 /FL=gb:NM_001548.1 gb:M24594.1
209822_s_at	-1	gb:L22431.1 /DB_XREF=gi:437386 /FEA=FLmRNA /CNT=57 /TID=Hs.73729.1 /TIER=FL+Stack /STK=23 /UG=Hs.73729 /LL=7436 /UG_GENE=VLDLR /DEF=Human very low density lipoprotein receptor, complete cds. /PROD=very low density lipoprotein receptor /FL=gb:D16493.1 gb:NM_003383.1 gb:L22431.1
225277_at	-1	gb:AL525780 /DB_XREF=gi:12789273 /DB_XREF=AL525780 /CLONE=CS0DC013YG11 (3 prime) /FEA=mRNA /CNT=129 /TID=Hs.9070.0 /TIER=Stack /STK=78 /UG=Hs.9070 /UG_TITLE=Homo sapiens mRNA; cDNA DKFZp434A109 (from clone DKFZp434A109)
203455_s_at	-1	gb:NM_002970.1 /DB_XREF=gi:4506788 /GEN=SAT /FEA=FLmRNA /CNT=192 /TID=Hs.28491.0 /TIER=FL+Stack /STK=183 /UG=Hs.28491 /LL=6303 /DEF=Homo sapiens spermidinespermine N1-acetyltransferase (SAT), mRNA. /PROD=spermidinespermine N1-acetyltransferase /FL=gb:M77693.1 gb:BC002503.1 gb:NM_002970.1
219211_at	-1	gb:NM_017414.1 /DB_XREF=gi:8394518 /GEN=USP18 /FEA=FLmRNA /CNT=50 /TID=Hs.38260.0 /TIER=FL+Stack /STK=30 /UG=Hs.38260 /LL=11274 /DEF=Homo sapiens ubiquitin specific protease 18 (USP18), mRNA. /PROD=ubiquitin specific protease 18 /FL=gb:AF176642.2 gb:NM_017414.1 gb:AL136690.1
202805_s_at	-1	gb:NM_004996.2 /DB_XREF=gi:9955961 /GEN=ABCC1 /FEA=FLmRNA /CNT=127 /TID=Hs.89433.4 /TIER=FL /STK=3 /UG=Hs.89433 /LL=4363 /DEF=Homo sapiens ATP-binding cassette, sub-family C (CFTRMRP), member 1 (ABCC1), transcript variant 1, mRNA. /PROD=ATP-binding cassette, sub-family C, member 1,isoform 1 /FL=gb:NM_004996.2 gb:L05628.1
233770_at	-1	gb:AU147115 /DB_XREF=gi:11008636 /DB_XREF=AU147115 /CLONE=HEMBB1002453 /FEA=mRNA /CNT=3 /TID=Hs.296693.0 /TIER=ConsEnd /STK=1 /UG=Hs.296693 /UG_TITLE=Homo sapiens cDNA FLJ12077 fis, clone HEMBB1002453
236281_x_at	-1	gb:R44298 /DB_XREF=gi:821269 /DB_XREF=yg34d11.s1 /CLONE=IMAGE:34571 /FEA=EST /CNT=10 /TID=Hs.23540.0 /TIER=ConsEnd /STK=3 /UG=Hs.23540 /UG_TITLE=ESTs
1569777_a_at	-1	gb:BC031261.1 /DB_XREF=gi:22658345 /TID=Hs2.352213.2 /CNT=2 /FEA=mRNA /TIER=ConsEnd /STK=1 /LL=131368 /UG_GENE=LOC131368 /UG=Hs.352213 /UG_TITLE=hypothetical protein LOC131368 /DEF=Homo sapiens, clone IMAGE:5273136, mRNA.
214696_at	-1	gb:AF070569.1 /DB_XREF=gi:3387938 /FEA=mRNA /CNT=39 /TID=Hs.29206.0 /TIER=ConsEnd /STK=0 /UG=Hs.29206 /UG_TITLE=Homo sapiens clone 24659 mRNA sequence /DEF=Homo sapiens clone 24659 mRNA sequence.
211133_x_at	-1	gb:AF009643.1 /DB_XREF=gi:2662445 /FEA=FLmRNA /CNT=1 /TID=Hs.105928.1 /TIER=FL /STK=0 /UG=Hs.105928 /LL=11025 /UG_GENE=LILRB3 /DEF=Homo sapiens clone 6 immunoglobulin-like transcript 5 protein mRNA, complete cds. /PROD=immunoglobulin-like transcript 5 protein /FL=gb:AF009643.1
236062_at	-1	gb:AI742722 /DB_XREF=gi:5111010 /DB_XREF=wg45d10.x1 /CLONE=IMAGE:2368051 /FEA=EST /CNT=7 /TID=Hs.164853.0 /TIER=ConsEnd /STK=6 /UG=Hs.164853 /UG_TITLE=ESTs
214417_s_at	-1	gb:N39010 /DB_XREF=gi:1162217 /DB_XREF=yv22a08.s1 /CLONE=IMAGE:243446 /FEA=EST /CNT=39 /TID=Hs.81073.1 /TIER=Stack /STK=21 /UG=Hs.81073 /LL=26998 /UG_GENE=FETUB /UG_TITLE=fetuin B
212912_at	-1	gb:AI992251 /DB_XREF=gi:5839156 /DB_XREF=ws41d12.x1 /CLONE=IMAGE:2499767 /FEA=EST /CNT=91 /TID=Hs.184581.0 /TIER=Stack /STK=40 /UG=Hs.184581 /UG_TITLE=ESTs
204497_at	-1	gb:AB011092.1 /DB_XREF=gi:3043563 /GEN=KIAA0520 /FEA=FLmRNA /CNT=66 /TID=Hs.20196.0 /TIER=Stack /STK=29 /UG=Hs.20196 /LL=115 /DEF=Homo sapiens mRNA for KIAA0520 protein, partial cds. /PROD=KIAA0520 protein /FL=gb:AF036927.1 gb:NM_001116.1
238893_at	-1	gb:AI377324 /DB_XREF=gi:4187177 /DB_XREF=te60c02.x1 /CLONE=IMAGE:2091074 /FEA=EST /CNT=8 /TID=Hs.136888.0 /TIER=ConsEnd /STK=1 /UG=Hs.136888 /UG_TITLE=ESTs
213943_at	-1	gb:X99268.1 /DB_XREF=gi:1495422 /GEN=H-twist /FEA=FLmRNA /CNT=24 /TID=Hs.66744.0 /TIER=Stack /STK=11 /UG=Hs.66744 /LL=7291 /DEF=H.sapiens mRNA for B-HLH DNA binding protein. /PROD=B-HLH DNA binding protein /FL=gb:NM_000474.1
243702_at	-1	gb:AA722627 /DB_XREF=gi:2740334 /DB_XREF=zg86f10.s1 /CLONE=IMAGE:409483 /FEA=EST /CNT=6 /TID=Hs.181686.0 /TIER=ConsEnd /STK=2 /UG=Hs.181686 /UG_TITLE=ESTs
200604_s_at	-1	gb:M18468.1 /DB_XREF=gi:1526988 /GEN=PRKAR1A /FEA=FLmRNA /CNT=474 /TID=Hs.183037.0 /TIER=FL+Stack /STK=44 /UG=Hs.183037 /LL=5573 /DEF=Human cAMP-dependent protein kinase regulatory subunit type I (PRKAR1A) mRNA, complete cds. /PROD=cAMP-dependent protein kinase regulatory subunittype 1 /FL=gb:M33336.1 gb:M18468.1 gb:NM_002734.1
212646_at	-1	gb:D42043.1 /DB_XREF=gi:577298 /GEN=KIAA0084 /FEA=mRNA /CNT=159 /TID=Hs.79123.1 /TIER=Stack /STK=76 /UG=Hs.79123 /LL=23180 /UG_TITLE=KIAA0084 protein /DEF=Human mRNA for KIAA0084 gene, partial cds.
1552557_a_at	-1	gb:NM_144969.1 /DB_XREF=gi:21450652 /TID=Hs2.157825.1 /CNT=8 /FEA=FLmRNA /TIER=FL /STK=3 /LL=158866 /UG_GENE=ZDHHC15 /UG=Hs.157825 /UG_TITLE=zinc finger, DHHC domain containing 15 /DEF=Homo sapiens hypothetical protein FLJ31812 (ZDHHC15), mRNA. /FL=gb:NM_144969.1
203045_at	-1	gb:NM_004148.1 /DB_XREF=gi:4758809 /GEN=NINJ1 /FEA=FLmRNA /CNT=123 /TID=Hs.11342.0 /TIER=FL+Stack /STK=52 /UG=Hs.11342 /LL=4814 /DEF=Homo sapiens ninjurin 1 (NINJ1), mRNA. /PROD=ninjurin 1 /FL=gb:U91512.1 gb:NM_004148.1 gb:BC004440.1 gb:U72661.1
203946_s_at	-1	gb:U75667.1 /DB_XREF=gi:1763757 /FEA=FLmRNA /CNT=84 /TID=Hs.172851.0 /TIER=FL /STK=0 /UG=Hs.172851 /LL=384 /UG_GENE=ARG2 /DEF=Human arginase II mRNA, complete cds. /PROD=arginase II /FL=gb:U75667.1 gb:BC001350.1 gb:D86724.1 gb:NM_001172.2 gb:U82256.1
230454_at	-1	gb:AW470508 /DB_XREF=gi:7040535 /DB_XREF=xz84g09.x1 /CLONE=IMAGE:2870944 /FEA=EST /CNT=11 /TID=Hs.7360.0 /TIER=Stack /STK=11 /UG=Hs.7360 /UG_TITLE=ESTs
AFFX-HUMRGE/M10098_5_at	-1	H. sapiens /GEN=18S rRNA /DB_XREF=gb:M10098.1 /NOTE=SIF corresponding to nucleotides 115-595 of gb:M10098.1 /DEF=Human 18S rRNA gene, complete.
231095_at	-1	gb:AW193811 /DB_XREF=gi:6472510 /DB_XREF=xm30e12.x1 /CLONE=IMAGE:2685742 /FEA=EST /CNT=16 /TID=Hs.112703.0 /TIER=Stack /STK=12 /UG=Hs.112703 /UG_TITLE=ESTs, Moderately similar to AF171102 1 retinal degeneration B beta (H.sapiens)
225667_s_at	-1	gb:AI601101 /DB_XREF=gi:4610307 /DB_XREF=ar89b10.x1 /CLONE=IMAGE:2152411 /FEA=mRNA /CNT=73 /TID=Hs.260855.0 /TIER=Stack /STK=16 /UG=Hs.260855 /UG_TITLE=Homo sapiens cDNA: FLJ21410 fis, clone COL03938
1553562_at	-1	gb:NM_172100.1 /DB_XREF=gi:27886632 /GEN=CD8B1 /TID=Hs2Affx.1.40 /CNT=1 /FEA=FLmRNA /TIER=FL /STK=1 /NOTE=sequence(s) not in UniGene /DEF=Homo sapiens CD8 antigen, beta polypeptide 1 (p37) (CD8B1), transcript variant 6, mRNA. /PROD=CD8 antigen beta polypeptide 1 isoform 6precursor /FL=gb:NM_172100.1
226509_at	-1	gb:AV700302 /DB_XREF=gi:10302273 /DB_XREF=AV700302 /CLONE=GKCBVGO9 /FEA=EST /CNT=51 /TID=Hs.23492.0 /TIER=Stack /STK=23 /UG=Hs.23492 /UG_TITLE=ESTs
204527_at	-1	gb:NM_000259.1 /DB_XREF=gi:10835118 /GEN=MYO5A /FEA=FLmRNA /CNT=65 /TID=Hs.170157.0 /TIER=FL /STK=7 /UG=Hs.170157 /LL=4644 /DEF=Homo sapiens myosin VA (heavy polypeptide 12, myoxin) (MYO5A), mRNA. /PROD=myosin VA (heavy polypeptide 12, myoxin) /FL=gb:U90942.1 gb:NM_000259.1
1552329_at	-1	gb:BC029352.1 /DB_XREF=gi:20810414 /TID=Hs2.374853.1 /CNT=35 /FEA=FLmRNA /TIER=FL /STK=7 /LL=283886 /UG_GENE=MY038 /UG=Hs.374853 /DEF=Homo sapiens, hypothetical brain protein my038, clone MGC:32516 IMAGE:4593989, mRNA, complete cds. /PROD=hypothetical brain protein my038 /FL=gb:NM_032626.2 gb:BC029352.1
203221_at	-1	gb:AI758763 /DB_XREF=gi:5152488 /DB_XREF=ty24a06.x1 /CLONE=IMAGE:2279986 /FEA=FLmRNA /CNT=139 /TID=Hs.28935.0 /TIER=Stack /STK=43 /UG=Hs.28935 /LL=7088 /UG_GENE=TLE1 /UG_TITLE=transducin-like enhancer of split 1, homolog of Drosophila E(sp1) /FL=gb:NM_005077.1 gb:M99435.1
1558508_a_at	-1	gb:BI832220 /DB_XREF=gi:15943770 /DB_XREF=603079273F1 /CLONE=IMAGE:5170843 /TID=Hs2.61329.1 /CNT=8 /FEA=mRNA /TIER=ConsEnd /STK=0 /UG=Hs.61329 /UG_TITLE=Homo sapiens, clone IMAGE:5404026, mRNA
244512_at	-1	gb:AI822094 /DB_XREF=gi:5441173 /DB_XREF=za73d07.x5 /CLONE=IMAGE:298189 /FEA=EST /CNT=7 /TID=Hs.171806.0 /TIER=ConsEnd /STK=0 /UG=Hs.171806 /UG_TITLE=ESTs, Highly similar to HXB3_HUMAN HOMEOBOX PROTEIN HOX-B3 (H.sapiens)
208012_x_at	-1	gb:NM_004509.1 /DB_XREF=gi:4758585 /GEN=IFI41 /FEA=FLmRNA /CNT=2 /TID=Hs.241510.0 /TIER=FL /STK=0 /UG=Hs.241510 /LL=3431 /DEF=Homo sapiens interferon-induced protein 41, 30kD (IFI41), mRNA. /PROD=interferon-induced protein 41, 30kD /FL=gb:L22342.1 gb:NM_004509.1
205905_s_at	-1	gb:NM_000247.1 /DB_XREF=gi:4557750 /GEN=MICA /FEA=FLmRNA /CNT=30 /TID=Hs.90598.0 /TIER=FL+Stack /STK=11 /UG=Hs.90598 /LL=4276 /DEF=Homo sapiens MHC class I polypeptide-related sequence A (MICA), mRNA. /PROD=MHC class I chain-related gene A protein /FL=gb:L14848.1 gb:NM_000247.1
213350_at	-1	gb:BF680255 /DB_XREF=gi:11954150 /DB_XREF=602155016F1 /CLONE=IMAGE:4296050 /FEA=EST /CNT=63 /TID=Hs.182740.1 /TIER=Stack /STK=52 /UG=Hs.182740 /LL=6205 /UG_GENE=RPS11 /UG_TITLE=ribosomal protein S11
209118_s_at	-1	gb:AF141347.1 /DB_XREF=gi:4929133 /FEA=FLmRNA /CNT=316 /TID=Hs.272897.0 /TIER=FL+Stack /STK=264 /UG=Hs.272897 /LL=7846 /UG_GENE=TUBA3 /DEF=Homo sapiens hum-a-tub2 alpha-tubulin mRNA, complete cds. /PROD=alpha-tubulin /FL=gb:AF141347.1 gb:NM_006009.1
1559957_a_at	-1	gb:BG396868 /DB_XREF=gi:13290316 /DB_XREF=602459676F1 /CLONE=IMAGE:4581955 /TID=Hs2.271450.1 /CNT=4 /FEA=mRNA /TIER=ConsEnd /STK=0 /UG=Hs.271450 /UG_TITLE=Homo sapiens, clone IMAGE:4581955, mRNA, partial cds
206463_s_at	1	gb:NM_005794.1 /DB_XREF=gi:5031736 /GEN=HEP27 /FEA=FLmRNA /CNT=30 /TID=Hs.272499.0 /TIER=FL /STK=0 /UG=Hs.272499 /LL=10202 /DEF=Homo sapiens short-chain alcohol dehydrogenase family member (HEP27), mRNA. /PROD=short-chain alcohol dehydrogenase family member /FL=gb:U31875.1 gb:NM_005794.1
212192_at	1	gb:AI718937 /DB_XREF=gi:5036193 /DB_XREF=as50b04.x1 /CLONE=IMAGE:2320591 /FEA=mRNA /CNT=294 /TID=Hs.109438.0 /TIER=Stack /STK=71 /UG=Hs.109438 /UG_TITLE=Homo sapiens clone 24775 mRNA sequence
243591_at	1	gb:AI887749 /DB_XREF=gi:5592913 /DB_XREF=wm18c05.x1 /CLONE=IMAGE:2436296 /FEA=EST /CNT=7 /TID=Hs.293662.0 /TIER=ConsEnd /STK=1 /UG=Hs.293662 /UG_TITLE=ESTs
225008_at	1	gb:AW469351 /DB_XREF=gi:7039457 /DB_XREF=hc82d10.x1 /CLONE=IMAGE:2899219 /FEA=mRNA /CNT=120 /TID=Hs.332422.0 /TIER=Stack /STK=14 /UG=Hs.332422 /UG_TITLE=Homo sapiens clone IMAGE:1338238, mRNA sequence
221727_at	1	gb:AA456973 /DB_XREF=gi:2179693 /DB_XREF=aa90g11.s1 /CLONE=IMAGE:838628 /FEA=EST /CNT=319 /TID=Hs.74861.0 /TIER=Stack /STK=21 /UG=Hs.74861 /LL=10923 /UG_GENE=PC4 /UG_TITLE=activated RNA polymerase II transcription cofactor 4
1552797_s_at	1	gb:NM_144707.1 /DB_XREF=gi:21389622 /GEN=PROM-2 /TID=Hs2.145582.1 /CNT=7 /FEA=FLmRNA /TIER=FL /STK=2 /LL=150696 /UG=Hs.145582 /DEF=Homo sapiens prominin-2 (PROM-2), mRNA. /PROD=prominin-related protein /FL=gb:NM_144707.1 gb:AF245303.1
208055_s_at	1	gb:NM_015601.1 /DB_XREF=gi:7661611 /GEN=DKFZP564G092 /FEA=FLmRNA /CNT=2 /TID=Hs.11123.0 /TIER=FL /STK=0 /UG=Hs.11123 /LL=26091 /DEF=Homo sapiens DKFZP564G092 protein (DKFZP564G092), mRNA. /PROD=DKFZP564G092 protein /FL=gb:NM_015601.1
222454_s_at	1	gb:BG107577 /DB_XREF=gi:12601423 /DB_XREF=602277726F1 /CLONE=IMAGE:4365271 /FEA=FLmRNA /CNT=208 /TID=Hs.44077.0 /TIER=Stack /STK=20 /UG=Hs.44077 /LL=55742 /UG_GENE=PARVA /UG_TITLE=alpha-parvin /FL=gb:NM_018222.1 gb:AF237771.1
232278_s_at	1	gb:AJ278112.1 /DB_XREF=gi:8216988 /GEN=sdp35 /FEA=mRNA /CNT=14 /TID=Hs.133260.2 /TIER=ConsEnd /STK=0 /UG=Hs.133260 /LL=55635 /DEF=Homo sapiens mRNA for putative cell cycle control protein (SDP35 gene). /PROD=putative cell cycle control protein
201820_at	1	gb:NM_000424.1 /DB_XREF=gi:4557889 /GEN=KRT5 /FEA=FLmRNA /CNT=312 /TID=Hs.195850.0 /TIER=FL+Stack /STK=104 /UG=Hs.195850 /LL=3852 /DEF=Homo sapiens keratin 5 (epidermolysis bullosa simplex, Dowling-MearaKobnerWeber-Cockayne types) (KRT5), mRNA. /PROD=keratin 5 (epidermolysis bullosa simplex,Dowling-MearaKobnerWeber-Cockayne types) /FL=gb:M21389.1 gb:NM_000424.1
204476_s_at	1	gb:NM_022172.1 /DB_XREF=gi:11761614 /GEN=PC /FEA=FLmRNA /CNT=56 /TID=Hs.89890.0 /TIER=FL+Stack /STK=24 /UG=Hs.89890 /LL=5091 /DEF=Homo sapiens pyruvate carboxylase (PC), nuclear gene encoding mitochondrial protein, transcript variant 2, mRNA. /PROD=pyruvate carboxylase precursor /FL=gb:NM_022172.1 gb:U30891.1 gb:U04641.1
219313_at	1	gb:NM_017577.1 /DB_XREF=gi:8922125 /GEN=DKFZp434C0328 /FEA=FLmRNA /CNT=57 /TID=Hs.24583.0 /TIER=FL /STK=0 /UG=Hs.24583 /LL=54762 /DEF=Homo sapiens hypothetical protein DKFZp434C0328 (DKFZp434C0328), mRNA. /PROD=hypothetical protein DKFZp434C0328 /FL=gb:NM_017577.1
238113_at	1	gb:AI962420 /DB_XREF=gi:5755133 /DB_XREF=wq52b01.x1 /CLONE=IMAGE:2474857 /FEA=EST /CNT=9 /TID=Hs.223851.0 /TIER=ConsEnd /STK=7 /UG=Hs.223851 /UG_TITLE=ESTs
225046_at	1	gb:AL521247 /DB_XREF=gi:12784740 /DB_XREF=AL521247 /CLONE=CS0DB001YH03 (3 prime) /FEA=mRNA /CNT=118 /TID=Hs.90424.1 /TIER=Stack /STK=8 /UG=Hs.90424 /UG_TITLE=Homo sapiens cDNA: FLJ23285 fis, clone HEP09071
227919_at	1	gb:AA702248 /DB_XREF=gi:2705361 /DB_XREF=zi84g09.s1 /CLONE=IMAGE:447520 /FEA=mRNA /CNT=31 /TID=Hs.183765.0 /TIER=Stack /STK=10 /UG=Hs.183765 /UG_TITLE=Homo sapiens cDNA FLJ14241 fis, clone OVARC1000533
1552685_a_at	1	gb:NM_014552.1 /DB_XREF=gi:7657296 /GEN=LBP-32 /TID=Hs2.321264.1 /CNT=18 /FEA=FLmRNA /TIER=FL /STK=2 /LL=29841 /UG=Hs.321264 /DEF=Homo sapiens LBP protein 32 (LBP-32), mRNA. /PROD=LBP protein 32 /FL=gb:AF198489.1 gb:NM_014552.1
226179_at	1	gb:N63920 /DB_XREF=gi:1211749 /DB_XREF=za28b09.s1 /CLONE=IMAGE:293849 /FEA=EST /CNT=62 /TID=Hs.34549.0 /TIER=Stack /STK=31 /UG=Hs.34549 /UG_TITLE=ESTs, Highly similar to S94541 1 clone 4-3 (H.sapiens)
205863_at	1	gb:NM_005621.1 /DB_XREF=gi:5032058 /GEN=S100A12 /FEA=FLmRNA /CNT=34 /TID=Hs.19413.0 /TIER=FL+Stack /STK=12 /UG=Hs.19413 /LL=6283 /DEF=Homo sapiens S100 calcium-binding protein A12 (calgranulin C) (S100A12), mRNA. /PROD=S100 calcium-binding protein A12 /FL=gb:D83664.1 gb:D49549.1 gb:NM_005621.1
210153_s_at	1	gb:M55905.1 /DB_XREF=gi:187299 /GEN=NAD(P)+ -dependent malic enzyme /FEA=FLmRNA /CNT=21 /TID=Hs.75342.1 /TIER=FL /STK=1 /UG=Hs.75342 /LL=4200 /DEF=Human mitochondrial NAD(P)+ dependent malic enzyme mRNA, complete cds. /PROD=mitochondrial NAD(P)+ -dependent malic enzyme /FL=gb:NM_002396.2 gb:M55905.1
208092_s_at	1	gb:NM_030797.1 /DB_XREF=gi:13540579 /GEN=DKFZP566A1524 /FEA=FLmRNA /CNT=1 /TID=HsAffx.900068.125 /TIER=FL /STK=0 /DEF=Homo sapiens hypothetical protein DKFZp566A1524 (DKFZP566A1524), mRNA. /PROD=hypothetical protein DKFZp566A1524 /FL=gb:NM_030797.1
210260_s_at	1	gb:BC005352.1 /DB_XREF=gi:13529163 /FEA=FLmRNA /CNT=14 /TID=Hs.17839.1 /TIER=FL /STK=0 /UG=Hs.17839 /LL=25816 /UG_GENE=GG2-1 /DEF=Homo sapiens, TNF-induced protein, clone MGC:12451, mRNA, complete cds. /PROD=TNF-induced protein /FL=gb:AF099935.1 gb:BC005352.1
213343_s_at	1	gb:AL041124 /DB_XREF=gi:5410060 /DB_XREF=DKFZp434D0316_s1 /CLONE=DKFZp434D0316 /FEA=mRNA /CNT=55 /TID=Hs.6748.0 /TIER=Stack /STK=29 /UG=Hs.6748 /LL=81544 /UG_GENE=PP1665 /UG_TITLE=hypothetical protein PP1665
203767_s_at	1	gb:AI122754 /DB_XREF=gi:3538520 /DB_XREF=qa48e01.x1 /CLONE=IMAGE:1690008 /FEA=FLmRNA /CNT=157 /TID=Hs.79876.0 /TIER=Stack /STK=27 /UG=Hs.79876 /LL=412 /UG_GENE=STS /UG_TITLE=steroid sulfatase (microsomal), arylsulfatase C, isozyme S /FL=gb:M16505.1 gb:J04964.1 gb:NM_000351.2
229616_s_at	1	gb:AU158463 /DB_XREF=gi:11019984 /DB_XREF=AU158463 /CLONE=PLACE2000445 /FEA=mRNA /CNT=19 /TID=Hs.114727.1 /TIER=Stack /STK=8 /UG=Hs.114727 /UG_TITLE=Homo sapiens cDNA FLJ11154 fis, clone PLACE1006932
205405_at	1	gb:NM_003966.1 /DB_XREF=gi:4506880 /GEN=SEMA5A /FEA=FLmRNA /CNT=46 /TID=Hs.27621.0 /TIER=FL /STK=3 /UG=Hs.27621 /LL=9037 /DEF=Homo sapiens sema domain, seven thrombospondin repeats (type 1 and type 1-like), transmembrane domain (TM) and short cytoplasmic domain, (semaphorin) 5A (SEMA5A), mRNA. /PROD=sema domain, seven thrombospondin repeats (type1 and type 1-like), transmembrane domain (TM) and s…
204836_at	1	gb:NM_000170.1 /DB_XREF=gi:4504012 /GEN=GLDC /FEA=FLmRNA /CNT=59 /TID=Hs.27.0 /TIER=FL+Stack /STK=26 /UG=Hs.27 /LL=2731 /DEF=Homo sapiens glycine dehydrogenase (decarboxylating; glycine decarboxylase, glycine cleavage system protein P) (GLDC), mRNA. /PROD=glycine dehydrogenase (decarboxylating; glycinedecarboxylase, glycine cleavage system protein P) /FL=gb:NM_000170.1 gb:M64590.1
215016_x_at	1	gb:BC004912.1 /DB_XREF=gi:13436208 /FEA=mRNA /CNT=7 /TID=Hs.198689.1 /TIER=ConsEnd /STK=0 /UG=Hs.198689 /LL=26029 /UG_GENE=KIAA0728 /DEF=Homo sapiens, clone IMAGE:3534745, mRNA, partial cds. /PROD=Unknown (protein for IMAGE:3534745)
216511_s_at	1	gb:AJ270770 /DB_XREF=gi:9188625 /FEA=DNA_1 /CNT=1 /TID=Hs.283857.0 /TIER=ConsEnd /STK=0 /UG=Hs.283857 /UG_TITLE=Homo sapiens partial TCF-4 gene for T-cell transcription factor-4, exon 1 and joined CDS features /DEF=Homo sapiens partial TCF-4 gene for T-cell transcription factor-4, exon 1 and joined CDS features
219170_at	1	gb:NM_024333.1 /DB_XREF=gi:13236584 /GEN=MGC3213 /FEA=FLmRNA /CNT=64 /TID=Hs.28144.0 /TIER=FL+Stack /STK=16 /UG=Hs.28144 /LL=79187 /DEF=Homo sapiens hypothetical protein MGC3213 (MGC3213), mRNA. /PROD=hypothetical protein MGC3213 /FL=gb:AF316829.1 gb:NM_024333.1 gb:BC003124.1
204567_s_at	1	gb:NM_004915.2 /DB_XREF=gi:8051574 /GEN=ABCG1 /FEA=FLmRNA /CNT=61 /TID=Hs.10237.0 /TIER=FL+Stack /STK=25 /UG=Hs.10237 /LL=9619 /DEF=Homo sapiens ATP-binding cassette, sub-family G (WHITE), member 1 (ABCG1), transcript variant 1, mRNA. /PROD=ATP-binding cassette sub-family G member 1isoform a /FL=gb:NM_004915.2
203625_x_at	1	gb:BG105365 /DB_XREF=gi:12599141 /DB_XREF=602312473F1 /CLONE=IMAGE:4422043 /FEA=FLmRNA /CNT=100 /TID=Hs.23348.0 /TIER=Stack /STK=26 /UG=Hs.23348 /LL=6502 /UG_GENE=SKP2 /UG_TITLE=S-phase kinase-associated protein 2 (p45) /FL=gb:U33761.1 gb:NM_005983.1
204653_at	1	gb:BF343007 /DB_XREF=gi:11290124 /DB_XREF=602017119F1 /CLONE=IMAGE:4152580 /FEA=FLmRNA /CNT=96 /TID=Hs.18387.0 /TIER=Stack /STK=11 /UG=Hs.18387 /LL=7020 /UG_GENE=TFAP2A /UG_TITLE=transcription factor AP-2 alpha (activating enhancer-binding protein 2 alpha) /FL=gb:NM_003220.1 gb:M36711.1
210540_s_at	1	gb:BC004523.1 /DB_XREF=gi:13325453 /FEA=FLmRNA /CNT=7 /TID=Hs.13225.0 /TIER=FL /STK=0 /UG=Hs.13225 /LL=8702 /UG_GENE=B4GALT4 /DEF=Homo sapiens, UDP-Gal:betaGlcNAc beta 1,4- galactosyltransferase, polypeptide 4, clone MGC:3811, mRNA, complete cds. /PROD=UDP-Gal:betaGlcNAc beta 1,4-galactosyltransferase, polypeptide 4 /FL=gb:NM_003778.1 gb:AF020920.1 gb:BC004523.1 gb:AF038662.1
203074_at	1	gb:NM_001630.1 /DB_XREF=gi:4502112 /GEN=ANXA8 /FEA=FLmRNA /CNT=158 /TID=Hs.87268.0 /TIER=FL+Stack /STK=52 /UG=Hs.87268 /LL=244 /DEF=Homo sapiens annexin A8 (ANXA8), mRNA. /PROD=annexin VIII /FL=gb:M81844.1 gb:NM_001630.1 gb:BC004376.1
219147_s_at	1	gb:NM_017881.1 /DB_XREF=gi:8923529 /GEN=FLJ20559 /FEA=FLmRNA /CNT=43 /TID=Hs.98135.0 /TIER=FL+Stack /STK=25 /UG=Hs.98135 /LL=54981 /DEF=Homo sapiens hypothetical protein FLJ20559 (FLJ20559), mRNA. /PROD=hypothetical protein FLJ20559 /FL=gb:BC001366.1 gb:NM_017881.1
200770_s_at	1	gb:J03202.1 /DB_XREF=gi:186916 /GEN=LAMB2 /FEA=FLmRNA /CNT=343 /TID=Hs.214982.0 /TIER=FL+Stack /STK=19 /UG=Hs.214982 /LL=3915 /UG_TITLE=laminin, gamma 1 (formerly LAMB2) /DEF=Human laminin B2 chain mRNA, complete cds. /FL=gb:NM_002293.2 gb:J03202.1
203680_at	1	gb:NM_002736.1 /DB_XREF=gi:4506064 /GEN=PRKAR2B /FEA=FLmRNA /CNT=96 /TID=Hs.77439.0 /TIER=FL+Stack /STK=8 /UG=Hs.77439 /LL=5577 /DEF=Homo sapiens protein kinase, cAMP-dependent, regulatory, type II, beta (PRKAR2B), mRNA. /PROD=protein kinase, cAMP-dependent, regulatory, typeII, beta /FL=gb:M31158.1 gb:NM_002736.1
206600_s_at	1	gb:NM_004695.1 /DB_XREF=gi:4759115 /GEN=SLC16A5 /FEA=FLmRNA /CNT=12 /TID=Hs.90911.0 /TIER=FL /STK=7 /UG=Hs.90911 /LL=9121 /DEF=Homo sapiens solute carrier family 16 (monocarboxylic acid transporters), member 5 (SLC16A5), mRNA. /PROD=solute carrier family 16 (monocarboxylic acidtransporters), member 5 /FL=gb:U59299.1 gb:NM_004695.1
241994_at	1	gb:BG260086 /DB_XREF=gi:12769902 /DB_XREF=602371672F1 /CLONE=IMAGE:4479976 /FEA=EST /CNT=5 /TID=Hs.125376.0 /TIER=ConsEnd /STK=0 /UG=Hs.125376 /UG_TITLE=ESTs
202944_at	1	gb:NM_000262.1 /DB_XREF=gi:4557780 /GEN=NAGA /FEA=FLmRNA /CNT=163 /TID=Hs.75372.0 /TIER=FL+Stack /STK=44 /UG=Hs.75372 /LL=4668 /DEF=Homo sapiens N-acetylgalactosaminidase, alpha- (NAGA), mRNA. /PROD=alpha-N-acetylgalactosaminidase precursor /FL=gb:M62783.1 gb:BC000095.1 gb:M38083.1 gb:NM_000262.1
225062_at	1	gb:BF667120 /DB_XREF=gi:11941015 /DB_XREF=602121902F1 /CLONE=IMAGE:4278865 /FEA=mRNA /CNT=118 /TID=Hs.90424.1 /TIER=Stack /STK=11 /UG=Hs.90424 /UG_TITLE=Homo sapiens cDNA: FLJ23285 fis, clone HEP09071
206295_at	1	gb:NM_001562.1 /DB_XREF=gi:4504652 /GEN=IL18 /FEA=FLmRNA /CNT=19 /TID=Hs.83077.0 /TIER=FL /STK=3 /UG=Hs.83077 /LL=3606 /DEF=Homo sapiens interleukin 18 (interferon-gamma-inducing factor) (IL18), mRNA. /PROD=interleukin 18 /FL=gb:NM_001562.1 gb:AF077611.1 gb:D49950.1
204158_s_at	1	gb:NM_006019.1 /DB_XREF=gi:5174620 /GEN=TCIRG1 /FEA=FLmRNA /CNT=85 /TID=Hs.46465.1 /TIER=FL /STK=0 /UG=Hs.46465 /LL=10312 /DEF=Homo sapiens T-cell, immune regulator 1 (TCIRG1), mRNA. /PROD=ATPase, H+ transporting, 116kD /FL=gb:U45285.1 gb:NM_006019.1
226301_at	1	gb:AV729072 /DB_XREF=gi:10838493 /DB_XREF=AV729072 /CLONE=HTCBBG11 /FEA=EST /CNT=55 /TID=Hs.43627.1 /TIER=Stack /STK=24 /UG=Hs.43627 /LL=6666 /UG_GENE=SOX22 /UG_TITLE=SRY (sex determining region Y)-box 22
202943_s_at	1	gb:M38083.1 /DB_XREF=gi:189054 /FEA=FLmRNA /CNT=163 /TID=Hs.75372.0 /TIER=FL+Stack /STK=36 /UG=Hs.75372 /LL=4668 /UG_GENE=NAGA /DEF=Human alpha-N-acetylgalactosaminidase mRNA, complete cds. /PROD=alpha-N-acetylgalactosaminidase /FL=gb:M62783.1 gb:BC000095.1 gb:M38083.1 gb:NM_000262.1
1560296_at	1	gb:AV702787 /DB_XREF=gi:10719117 /DB_XREF=AV702787 /CLONE=ADBAGG03 /TID=Hs2.378432.2 /CNT=4 /FEA=mRNA /TIER=ConsEnd /STK=0 /UG=Hs.378432 /UG_TITLE=Homo sapiens, clone IMAGE:4732650, mRNA
200685_at	1	gb:AU146237 /DB_XREF=gi:11007758 /DB_XREF=AU146237 /CLONE=HEMBA1007233 /FEA=FLmRNA /CNT=411 /TID=Hs.11482.0 /TIER=Stack /STK=15 /UG=Hs.11482 /LL=9295 /UG_GENE=SFRS11 /UG_TITLE=splicing factor, arginineserine-rich 11 /FL=gb:M74002.1 gb:NM_004768.1
233748_x_at	1	gb:AJ249976.1 /DB_XREF=gi:6688198 /GEN=AMPK gamma2 /FEA=mRNA /CNT=2 /TID=Hs.259842.2 /TIER=ConsEnd /STK=0 /UG=Hs.259842 /LL=51422 /DEF=Homo sapiens mRNA for AMP-activated protein kinase gamma2 subunit (AMPK gamma2 gene). /PROD=AMP-activated protein kinase gamma2 subunit
208510_s_at	1.1	gb:NM_015869.1 /DB_XREF=gi:7705548 /GEN=PPARG /FEA=FLmRNA /CNT=4 /TID=Hs.100724.1 /TIER=FL /STK=0 /UG=Hs.100724 /LL=5468 /DEF=Homo sapiens peroxisome proliferative activated receptor, gamma (PPARG), mRNA. /PROD=peroxisome proliferative activated receptorgamma, isoform 2 /FL=gb:NM_015869.1 gb:U63415.1 gb:D83233.1 gb:U79012.1
209193_at	1.1	gb:M24779.1 /DB_XREF=gi:1066790 /GEN=PIM1 /FEA=FLmRNA /CNT=156 /TID=Hs.81170.0 /TIER=FL /STK=3 /UG=Hs.81170 /LL=5292 /DEF=Homo sapiens protein kinase-related oncogene (PIM1) mRNA, complete cds. /PROD=protein kinase /FL=gb:NM_002648.1 gb:M24779.1 gb:M16750.1 gb:M54915.1
218865_at	1.1	gb:NM_022746.1 /DB_XREF=gi:12232404 /GEN=FLJ22390 /FEA=FLmRNA /CNT=66 /TID=Hs.10974.0 /TIER=FL /STK=0 /UG=Hs.10974 /LL=64757 /DEF=Homo sapiens hypothetical protein FLJ22390 (FLJ22390), mRNA. /PROD=hypothetical protein FLJ22390 /FL=gb:NM_022746.1
226444_at	1.1	gb:AI700476 /DB_XREF=gi:4988376 /DB_XREF=wd14d08.x1 /CLONE=IMAGE:2328111 /FEA=EST /CNT=45 /TID=Hs.32793.0 /TIER=Stack /STK=27 /UG=Hs.32793 /UG_TITLE=ESTs
203920_at	1.1	gb:NM_005693.1 /DB_XREF=gi:5031892 /GEN=NR1H3 /FEA=FLmRNA /CNT=91 /TID=Hs.81336.0 /TIER=FL+Stack /STK=60 /UG=Hs.81336 /LL=10062 /DEF=Homo sapiens nuclear receptor subfamily 1, group H, member 3 (NR1H3), mRNA. /PROD=nuclear receptor subfamily 1, group H, member 3 /FL=gb:NM_005693.1 gb:U22662.1
203768_s_at	1.1	gb:AU138166 /DB_XREF=gi:10999687 /DB_XREF=AU138166 /CLONE=PLACE1007987 /FEA=FLmRNA /CNT=157 /TID=Hs.79876.0 /TIER=Stack /STK=9 /UG=Hs.79876 /LL=412 /UG_GENE=STS /UG_TITLE=steroid sulfatase (microsomal), arylsulfatase C, isozyme S /FL=gb:M16505.1 gb:J04964.1 gb:NM_000351.2
204039_at	1.1	gb:NM_004364.1 /DB_XREF=gi:4757971 /GEN=CEBPA /FEA=FLmRNA /CNT=189 /TID=Hs.76171.0 /TIER=FL /STK=0 /UG=Hs.76171 /LL=1050 /DEF=Homo sapiens CCAATenhancer binding protein (CEBP), alpha (CEBPA), mRNA. /PROD=CCAATenhancer binding protein (CEBP), alpha /FL=gb:NM_004364.1
213590_at	1.1	gb:AA705628 /DB_XREF=gi:2715546 /DB_XREF=zf40a01.s1 /CLONE=IMAGE:379368 /FEA=EST /CNT=33 /TID=Hs.90911.1 /TIER=Stack /STK=11 /UG=Hs.90911 /LL=9121 /UG_GENE=SLC16A5 /UG_TITLE=solute carrier family 16 (monocarboxylic acid transporters), member 5
209351_at	1.1	gb:BC002690.1 /DB_XREF=gi:12803708 /FEA=FLmRNA /CNT=212 /TID=Hs.117729.0 /TIER=FL+Stack /STK=53 /UG=Hs.117729 /LL=3861 /UG_GENE=KRT14 /DEF=Homo sapiens, keratin 14 (epidermolysis bullosa simplex, Dowling-Meara, Koebner), clone MGC:3944, mRNA, complete cds. /PROD=keratin 14 (epidermolysis bullosa simplex,Dowling-Meara, Koebner) /FL=gb:NM_000526.1 gb:BC002690.1
223274_at	1.1	gb:BC002493.1 /DB_XREF=gi:12803348 /FEA=FLmRNA /CNT=94 /TID=Hs.249184.0 /TIER=FL+Stack /STK=26 /UG=Hs.249184 /LL=6941 /UG_GENE=TCF19 /DEF=Homo sapiens, Similar to transcription factor 19 (SC1), clone MGC:2575, mRNA, complete cds. /PROD=Similar to transcription factor 19 (SC1) /FL=gb:BC002493.1 gb:NM_007109.1
219279_at	1.1	gb:NM_017718.1 /DB_XREF=gi:8923209 /GEN=FLJ20220 /FEA=FLmRNA /CNT=40 /TID=Hs.21126.0 /TIER=FL /STK=0 /UG=Hs.21126 /LL=55619 /DEF=Homo sapiens hypothetical protein FLJ20220 (FLJ20220), mRNA. /PROD=hypothetical protein FLJ20220 /FL=gb:NM_017718.1
205487_s_at	1.1	gb:NM_016267.1 /DB_XREF=gi:7706740 /GEN=TONDU /FEA=FLmRNA /CNT=65 /TID=Hs.9030.0 /TIER=FL+Stack /STK=23 /UG=Hs.9030 /LL=51442 /DEF=Homo sapiens TONDU (TONDU), mRNA. /PROD=TONDU /FL=gb:AF137387.1 gb:NM_016267.1 gb:BC000045.1
207655_s_at	1.1	gb:NM_013314.1 /DB_XREF=gi:7019534 /GEN=SLP65 /FEA=FLmRNA /CNT=3 /TID=Hs.167746.0 /TIER=FL /STK=0 /UG=Hs.167746 /LL=29760 /DEF=Homo sapiens B cell linker protein (SLP65), mRNA. /PROD=B cell linker protein /FL=gb:NM_013314.1 gb:AF068180.1
215729_s_at	1.1	gb:BE542323 /DB_XREF=gi:9770968 /DB_XREF=601067066F1 /CLONE=IMAGE:3453257 /FEA=DNA_4 /CNT=4 /TID=Hs.9030.2 /TIER=ConsEnd /STK=0 /UG=Hs.9030 /LL=51442 /UG_GENE=TONDU /UG_TITLE=TONDU
213309_at	1.1	gb:AL117515.1 /DB_XREF=gi:5912029 /GEN=DKFZp434L0735 /FEA=mRNA /CNT=56 /TID=Hs.54886.0 /TIER=Stack /STK=32 /UG=Hs.54886 /LL=23228 /DEF=Homo sapiens mRNA; cDNA DKFZp434L0735 (from clone DKFZp434L0735); partial cds. /PROD=hypothetical protein
204040_at	1.1	gb:NM_014746.1 /DB_XREF=gi:7661955 /GEN=KIAA0161 /FEA=FLmRNA /CNT=90 /TID=Hs.78894.0 /TIER=FL+Stack /STK=29 /UG=Hs.78894 /LL=9781 /DEF=Homo sapiens KIAA0161 gene product (KIAA0161), mRNA. /PROD=KIAA0161 gene product /FL=gb:NM_014746.1 gb:D79983.1
209365_s_at	1.1	gb:U65932.1 /DB_XREF=gi:1488323 /GEN=ECM1 /FEA=FLmRNA /CNT=129 /TID=Hs.81071.1 /TIER=FL /STK=0 /UG=Hs.81071 /LL=1893 /DEF=Human extracellular matrix protein 1 (ECM1) mRNA, complete cds. /PROD=extracellular matrix protein 1 /FL=gb:NM_004425.2 gb:U65932.1 gb:U68186.1
225295_at	1.1	gb:AB033091.1 /DB_XREF=gi:6331191 /GEN=KIAA1265 /FEA=mRNA /CNT=85 /TID=Hs.24936.0 /TIER=Stack /STK=33 /UG=Hs.24936 /LL=57181 /DEF=Homo sapiens mRNA for KIAA1265 protein, partial cds. /PROD=KIAA1265 protein
204935_at	1.1	gb:NM_002828.1 /DB_XREF=gi:4506290 /GEN=PTPN2 /FEA=FLmRNA /CNT=43 /TID=Hs.82829.0 /TIER=FL /STK=0 /UG=Hs.82829 /LL=5771 /DEF=Homo sapiens protein tyrosine phosphatase, non-receptor type 2 (PTPN2), mRNA. /PROD=protein tyrosine phosphatase, non-receptor type2 /FL=gb:M25393.1 gb:NM_002828.1
201969_at	1.1	gb:AW003362 /DB_XREF=gi:5850278 /DB_XREF=wq65h01.x1 /CLONE=IMAGE:2476177 /FEA=FLmRNA /CNT=239 /TID=Hs.243886.0 /TIER=Stack /STK=18 /UG=Hs.243886 /LL=4678 /UG_GENE=NASP /UG_TITLE=nuclear autoantigenic sperm protein (histone-binding) /FL=gb:NM_002482.1 gb:M97856.1
224661_at	1.1	gb:AW028485 /DB_XREF=gi:5887241 /DB_XREF=wv27b02.x1 /CLONE=IMAGE:2530731 /FEA=EST /CNT=241 /TID=Hs.26136.0 /TIER=Stack /STK=10 /UG=Hs.26136 /UG_TITLE=ESTs
226597_at	1.1	gb:AI348159 /DB_XREF=gi:4085365 /DB_XREF=qp57b07.x1 /CLONE=IMAGE:1927093 /FEA=EST /CNT=40 /TID=Hs.76277.0 /TIER=Stack /STK=14 /UG=Hs.76277 /UG_TITLE=ESTs, Weakly similar to DP1_HUMAN POLYPOSIS LOCUS PROTEIN 1 (H.sapiens)
203770_s_at	1.1	gb:J04964.1 /DB_XREF=gi:338564 /GEN=STS /FEA=FLmRNA /CNT=157 /TID=Hs.79876.0 /TIER=FL+Stack /STK=11 /UG=Hs.79876 /LL=412 /UG_TITLE=steroid sulfatase (microsomal), arylsulfatase C, isozyme S /DEF=Human steroid sulfatase (microsomal), complete cds. /FL=gb:M16505.1 gb:J04964.1 gb:NM_000351.2
209710_at	1.1	gb:AL563460 /DB_XREF=gi:12912874 /DB_XREF=AL563460 /CLONE=CS0DD006YG06 (3 prime) /FEA=FLmRNA /CNT=105 /TID=Hs.760.1 /TIER=Stack /STK=32 /UG=Hs.760 /LL=2624 /UG_GENE=GATA2 /UG_TITLE=GATA-binding protein 2 /FL=gb:M68891.1
233938_at	1.1	gb:AK026328.1 /DB_XREF=gi:10439157 /FEA=mRNA /CNT=2 /TID=Hs.232604.0 /TIER=ConsEnd /STK=2 /UG=Hs.232604 /UG_TITLE=Homo sapiens cDNA: FLJ22675 fis, clone HSI10553 /DEF=Homo sapiens cDNA: FLJ22675 fis, clone HSI10553.
209250_at	1.1	gb:BC000961.2 /DB_XREF=gi:12803018 /FEA=FLmRNA /CNT=126 /TID=Hs.185973.1 /TIER=FL+Stack /STK=18 /UG=Hs.185973 /LL=8560 /UG_GENE=DEGS /DEF=Homo sapiens, degenerative spermatocyte (homolog Drosophila; lipid desaturase), clone MGC:5079, mRNA, complete cds. /PROD=degenerative spermatocyte (homolog Drosophila;lipid desaturase) /FL=gb:BC000961.2
215723_s_at	1.1	gb:AJ276230.1 /DB_XREF=gi:7161182 /GEN=PLD1 /FEA=mRNA /CNT=4 /TID=Hs.82587.1 /TIER=ConsEnd /STK=0 /UG=Hs.82587 /LL=5337 /DEF=Homo sapiens mRNA for partial phospholipase D1, splice variant PLD1ab2. /PROD=phospholipase D1
203820_s_at	1.1	gb:NM_006547.1 /DB_XREF=gi:5729900 /GEN=KOC1 /FEA=FLmRNA /CNT=105 /TID=Hs.79440.0 /TIER=FL+Stack /STK=24 /UG=Hs.79440 /LL=10643 /DEF=Homo sapiens IGF-II mRNA-binding protein 3 (KOC1), mRNA. /PROD=IGF-II mRNA-binding protein 3 /FL=gb:U76705.1 gb:AF117108.1 gb:U97188.1 gb:NM_006547.1
1557094_at	1.1	gb:BC029890.1 /DB_XREF=gi:20987447 /TID=Hs2.142019.1 /CNT=15 /FEA=mRNA /TIER=ConsEnd /STK=1 /UG=Hs.142019 /UG_TITLE=Homo sapiens cDNA FLJ39396 fis, clone PLACE6008640. /DEF=Homo sapiens, clone IMAGE:5175354, mRNA.
204457_s_at	1.1	gb:NM_002048.1 /DB_XREF=gi:4503918 /GEN=GAS1 /FEA=FLmRNA /CNT=82 /TID=Hs.65029.0 /TIER=FL+Stack /STK=22 /UG=Hs.65029 /LL=2619 /DEF=Homo sapiens growth arrest-specific 1 (GAS1), mRNA. /PROD=growth arrest-specific 1 /FL=gb:NM_002048.1 gb:L13698.1
204534_at	1.1	gb:NM_000638.1 /DB_XREF=gi:10835190 /GEN=VTN /FEA=FLmRNA /CNT=187 /TID=Hs.2257.0 /TIER=FL+Stack /STK=62 /UG=Hs.2257 /LL=7448 /DEF=Homo sapiens vitronectin (serum spreading factor, somatomedin B, complement S-protein) (VTN), mRNA. /PROD=vitronectin (serum spreading factor, somatomedinB, complement S-protein) /FL=gb:BC005046.1 gb:NM_000638.1
201505_at	1.1	gb:NM_002291.1 /DB_XREF=gi:4504950 /GEN=LAMB1 /FEA=FLmRNA /CNT=210 /TID=Hs.82124.0 /TIER=FL+Stack /STK=36 /UG=Hs.82124 /LL=3912 /DEF=Homo sapiens laminin, beta 1 (LAMB1), mRNA. /PROD=laminin, beta 1 precursor /FL=gb:NM_002291.1 gb:M61916.1
203939_at	1.1	gb:NM_002526.1 /DB_XREF=gi:4505466 /GEN=NT5 /FEA=FLmRNA /CNT=96 /TID=Hs.153952.0 /TIER=FL+Stack /STK=38 /UG=Hs.153952 /LL=4907 /DEF=Homo sapiens 5 nucleotidase (CD73) (NT5), mRNA. /PROD=5 nucleotidase /FL=gb:NM_002526.1
227655_at	1.1	gb:AI631964 /DB_XREF=gi:4683294 /DB_XREF=wa38c03.x1 /CLONE=IMAGE:2300356 /FEA=EST /CNT=33 /TID=Hs.34447.0 /TIER=Stack /STK=30 /UG=Hs.34447 /UG_TITLE=ESTs
221541_at	1.1	gb:AL136861.1 /DB_XREF=gi:12053226 /GEN=DKFZp434B044 /FEA=FLmRNA /CNT=111 /TID=Hs.262958.0 /TIER=FL+Stack /STK=45 /UG=Hs.262958 /DEF=Homo sapiens mRNA; cDNA DKFZp434B044 (from clone DKFZp434B044); complete cds. /PROD=hypothetical protein /FL=gb:AL136861.1
205640_at	1.1	gb:NM_000694.1 /DB_XREF=gi:4502042 /GEN=ALDH3B1 /FEA=FLmRNA /CNT=40 /TID=Hs.83155.0 /TIER=FL+Stack /STK=13 /UG=Hs.83155 /LL=221 /DEF=Homo sapiens aldehyde dehydrogenase 3 family, member B1 (ALDH3B1), mRNA. /PROD=aldehyde dehydrogenase 3B1 /FL=gb:U10868.1 gb:NM_000694.1
213624_at	1.1	gb:AA873600 /DB_XREF=gi:2969722 /DB_XREF=ob12a02.s1 /CLONE=IMAGE:1323434 /FEA=mRNA /CNT=36 /TID=Hs.42945.0 /TIER=Stack /STK=23 /UG=Hs.42945 /LL=10924 /UG_GENE=ASM3A /UG_TITLE=acid sphingomyelinase-like phosphodiesterase
212776_s_at	1.1	gb:AI978623 /DB_XREF=gi:5803653 /DB_XREF=wr57d03.x1 /CLONE=IMAGE:2491781 /FEA=mRNA /CNT=78 /TID=Hs.6654.1 /TIER=Stack /STK=16 /UG=Hs.6654 /LL=23363 /UG_GENE=KIAA0657 /UG_TITLE=KIAA0657 protein
AFFX-BioB-3_at	1.1	E. coli /GEN=bioB /DB_XREF=gb:J04423.1 /NOTE=SIF corresponding to nucleotides 2755-3052 of gb:J04423.1 /DEF=E.coli 7,8-diamino-pelargonic acid (bioA), biotin synthetase (bioB), 7-keto-8-amino-pelargonic acid synthetase (bioF), bioC protein, and dethiobiotin synthetase (bioD), complete cds.
203769_s_at	1.2	gb:NM_000351.2 /DB_XREF=gi:13162281 /GEN=STS /FEA=FLmRNA /CNT=157 /TID=Hs.79876.0 /TIER=FL /STK=0 /UG=Hs.79876 /LL=412 /DEF=Homo sapiens steroid sulfatase (microsomal), arylsulfatase C, isozyme S (STS), mRNA. /PROD=steroid sulfatase (microsomal), arylsulfatase C,isozyme S /FL=gb:M16505.1 gb:J04964.1 gb:NM_000351.2
224996_at	1.2	gb:N30209 /DB_XREF=gi:1148729 /DB_XREF=yw83f12.s1 /CLONE=IMAGE:258863 /FEA=mRNA /CNT=120 /TID=Hs.332422.0 /TIER=Stack /STK=44 /UG=Hs.332422 /UG_TITLE=Homo sapiens clone IMAGE:1338238, mRNA sequence
206599_at	1.2	gb:NM_004695.1 /DB_XREF=gi:4759115 /GEN=SLC16A5 /FEA=FLmRNA /CNT=12 /TID=Hs.90911.0 /TIER=FL /STK=7 /UG=Hs.90911 /LL=9121 /DEF=Homo sapiens solute carrier family 16 (monocarboxylic acid transporters), member 5 (SLC16A5), mRNA. /PROD=solute carrier family 16 (monocarboxylic acidtransporters), member 5 /FL=gb:U59299.1 gb:NM_004695.1
231461_at	1.2	gb:AI190071 /DB_XREF=gi:3741280 /DB_XREF=qd36h02.x1 /CLONE=IMAGE:1731603 /FEA=EST /CNT=11 /TID=Hs.55278.0 /TIER=Stack /STK=9 /UG=Hs.55278 /UG_TITLE=ESTs
218844_at	1.2	gb:NM_025149.1 /DB_XREF=gi:13376740 /GEN=FLJ20920 /FEA=FLmRNA /CNT=62 /TID=Hs.288959.0 /TIER=FL+Stack /STK=26 /UG=Hs.288959 /LL=80221 /DEF=Homo sapiens hypothetical protein FLJ20920 (FLJ20920), mRNA. /PROD=hypothetical protein FLJ20920 /FL=gb:NM_025149.1
239552_at	1.2	gb:BF059479 /DB_XREF=gi:10813375 /DB_XREF=7k61c09.x1 /CLONE=IMAGE:3479824 /FEA=EST /CNT=6 /TID=Hs.176508.0 /TIER=ConsEnd /STK=4 /UG=Hs.176508 /UG_TITLE=ESTs, Weakly similar to A59180 Wnt inhibitory factor-1 (H.sapiens)
207307_at	1.2	gb:NM_000868.1 /DB_XREF=gi:4504540 /GEN=HTR2C /FEA=FLmRNA /CNT=9 /TID=Hs.46362.0 /TIER=FL /STK=0 /UG=Hs.46362 /LL=3358 /DEF=Homo sapiens 5-hydroxytryptamine (serotonin) receptor 2C (HTR2C), mRNA. /PROD=5-hydroxytryptamine (serotonin) receptor 2C /FL=gb:NM_000868.1 gb:U49516.1 gb:AF208053.1
225989_at	1.2	gb:AB046813.1 /DB_XREF=gi:10047260 /GEN=KIAA1593 /FEA=mRNA /CNT=68 /TID=Hs.11123.1 /TIER=Stack /STK=13 /UG=Hs.11123 /LL=26091 /DEF=Homo sapiens mRNA for KIAA1593 protein, partial cds. /PROD=KIAA1593 protein
230778_at	1.2	gb:AA010315 /DB_XREF=gi:1471341 /DB_XREF=ze17f11.s1 /CLONE=IMAGE:359277 /FEA=EST /CNT=10 /TID=Hs.60371.0 /TIER=Stack /STK=8 /UG=Hs.60371 /UG_TITLE=ESTs
209522_s_at	1.2	gb:BC000723.1 /DB_XREF=gi:13111704 /FEA=FLmRNA /CNT=91 /TID=Hs.12068.2 /TIER=FL+Stack /STK=42 /UG=Hs.12068 /LL=1384 /UG_GENE=CRAT /DEF=Homo sapiens, Similar to carnitine acetyltransferase, clone MGC:1564, mRNA, complete cds. /PROD=Similar to carnitine acetyltransferase /FL=gb:BC000723.1
202627_s_at	1.2	gb:AL574210 /DB_XREF=gi:12934198 /DB_XREF=AL574210 /CLONE=CS0DI039YB02 (3 prime) /FEA=FLmRNA /CNT=271 /TID=Hs.82085.0 /TIER=Stack /STK=83 /UG=Hs.82085 /LL=5054 /UG_GENE=SERPINE1 /UG_TITLE=serine (or cysteine) proteinase inhibitor, clade E (nexin, plasminogen activator inhibitor type 1), member 1 /FL=gb:NM_000602.1 gb:M16006.1
225372_at	1.2	gb:AK024449.1 /DB_XREF=gi:10440411 /GEN=FLJ00041 /FEA=mRNA /CNT=78 /TID=Hs.132569.0 /TIER=ConsEnd /STK=7 /UG=Hs.132569 /LL=64115 /DEF=Homo sapiens mRNA for FLJ00041 protein, partial cds. /PROD=FLJ00041 protein
207431_s_at	1.2	gb:NM_003676.1 /DB_XREF=gi:4505192 /GEN=DEGS /FEA=FLmRNA /CNT=4 /TID=Hs.185973.0 /TIER=FL /STK=0 /UG=Hs.185973 /LL=8560 /DEF=Homo sapiens degenerative spermatocyte (homolog Drosophila; lipid desaturase) (DEGS), mRNA. /PROD=degenerative spermatocyte /FL=gb:NM_003676.1 gb:AF002668.1
206957_at	1.2	gb:NM_016236.1 /DB_XREF=gi:7706736 /GEN=TLH6 /FEA=FLmRNA /CNT=10 /TID=Hs.271366.0 /TIER=FL /STK=0 /UG=Hs.271366 /LL=51432 /DEF=Homo sapiens alanine-glyoxylate aminotransferase homolog (TLH6), mRNA. /PROD=alanine-glyoxylate aminotransferase homolog /FL=gb:NM_016236.1 gb:AF191687.1
226071_at	1.2	gb:AF217974.1 /DB_XREF=gi:10441878 /FEA=mRNA /CNT=89 /TID=Hs.96657.0 /TIER=Stack /STK=36 /UG=Hs.96657 /LL=54507 /UG_GENE=DKFZP434K1772 /DEF=Homo sapiens clone PP1396 unknown mRNA. /PROD=unknown
204688_at	1.2	gb:NM_003919.1 /DB_XREF=gi:10835046 /GEN=SGCE /FEA=FLmRNA /CNT=73 /TID=Hs.110708.0 /TIER=FL+Stack /STK=32 /UG=Hs.110708 /LL=8910 /DEF=Homo sapiens sarcoglycan, epsilon (SGCE), mRNA. /PROD=sarcoglycan, epsilon /FL=gb:AF036364.1 gb:NM_003919.1
208291_s_at	1.2	gb:NM_000360.1 /DB_XREF=gi:4507480 /GEN=TH /FEA=FLmRNA /CNT=2 /TID=Hs.178237.0 /TIER=FL /STK=0 /UG=Hs.178237 /LL=7054 /DEF=Homo sapiens tyrosine hydroxylase (TH), mRNA. /PROD=tyrosine hydroxylase /FL=gb:NM_000360.1
226853_at	1.2	gb:AU145366 /DB_XREF=gi:11006887 /DB_XREF=AU145366 /CLONE=HEMBA1004631 /FEA=mRNA /CNT=44 /TID=Hs.49303.0 /TIER=Stack /STK=19 /UG=Hs.49303 /UG_TITLE=Homo sapiens cDNA FLJ11663 fis, clone HEMBA1004631
233737_s_at	1.2	gb:AK023548.1 /DB_XREF=gi:10435515 /FEA=mRNA /CNT=2 /TID=Hs.141441.0 /TIER=ConsEnd /STK=0 /UG=Hs.141441 /UG_TITLE=Homo sapiens cDNA FLJ13747 fis, clone PLACE3000276 /DEF=Homo sapiens cDNA FLJ13486 fis, clone PLACE1003900.
1555041_a_at	1.2	gb:M29276.1 /DB_XREF=gi:189052 /GEN=NAGA /TID=Hs2.75372.2 /CNT=2 /FEA=FLmRNA /TIER=FL /STK=1 /LL=4668 /UG=Hs.75372 /DEF=Human alpha-N-acetylgalactosaminidase mRNA, complete cds. /PROD=alpha-N-acetylgalactosaminidase /FL=gb:M29276.1
203819_s_at	1.2	gb:AU160004 /DB_XREF=gi:11021525 /DB_XREF=AU160004 /CLONE=Y79AA1000871 /FEA=FLmRNA /CNT=105 /TID=Hs.79440.0 /TIER=Stack /STK=19 /UG=Hs.79440 /LL=10643 /UG_GENE=KOC1 /UG_TITLE=IGF-II mRNA-binding protein 3 /FL=gb:U76705.1 gb:AF117108.1 gb:U97188.1 gb:NM_006547.1
243611_at	1.2	gb:BG231646 /DB_XREF=gi:12726744 /DB_XREF=naf37b06.x1 /CLONE=IMAGE:4142939 /FEA=EST /CNT=4 /TID=Hs.97459.0 /TIER=ConsEnd /STK=3 /UG=Hs.97459 /UG_TITLE=ESTs, Weakly similar to KIAA0819 protein (H.sapiens)
202973_x_at	1.2	gb:NM_014883.1 /DB_XREF=gi:7662375 /GEN=KIAA0914 /FEA=FLmRNA /CNT=130 /TID=Hs.177664.0 /TIER=FL+Stack /STK=13 /UG=Hs.177664 /LL=10144 /DEF=Homo sapiens KIAA0914 gene product (KIAA0914), mRNA. /PROD=KIAA0914 gene product /FL=gb:NM_014883.1 gb:AB020721.1
216033_s_at	1.2	gb:S74774.1 /DB_XREF=gi:802050 /FEA=mRNA /CNT=2 /TID=Hs.169370.3 /TIER=ConsEnd /STK=0 /UG=Hs.169370 /LL=2534 /UG_GENE=FYN /DEF=p59fyn(T)=OKT3-induced calcium influx regulator (human, Jurkat J6 T cell line, mRNA Partial, 1605 nt). /PROD=tyrosine kinase p59fyn(T)
218990_s_at	1.2	gb:NM_005416.1 /DB_XREF=gi:4885606 /GEN=SPRR3 /FEA=FLmRNA /CNT=90 /TID=Hs.139322.0 /TIER=FL+Stack /STK=19 /UG=Hs.139322 /LL=6707 /DEF=Homo sapiens small proline-rich protein 3 (SPRR3), mRNA. /PROD=small proline-rich protein 3 /FL=gb:NM_005416.1
226869_at	1.2	gb:AI655611 /DB_XREF=gi:4739590 /DB_XREF=ts99d01.x1 /CLONE=IMAGE:2239393 /FEA=EST /CNT=37 /TID=Hs.124863.0 /TIER=Stack /STK=16 /UG=Hs.124863 /UG_TITLE=ESTs
209209_s_at	1.2	gb:AW469573 /DB_XREF=gi:7039679 /DB_XREF=hd29e09.x1 /CLONE=IMAGE:2910952 /FEA=FLmRNA /CNT=166 /TID=Hs.75260.0 /TIER=Stack /STK=15 /UG=Hs.75260 /LL=10979 /UG_GENE=MIG2 /UG_TITLE=mitogen inducible 2 /FL=gb:Z24725.1
202003_s_at	1.2	gb:NM_006111.1 /DB_XREF=gi:5174428 /GEN=ACAA2 /FEA=FLmRNA /CNT=253 /TID=Hs.32500.0 /TIER=FL+Stack /STK=94 /UG=Hs.32500 /LL=10449 /DEF=Homo sapiens acetyl-Coenzyme A acyltransferase 2 (mitochondrial 3-oxoacyl-Coenzyme A thiolase) (ACAA2), nuclear gene encoding mitochondrial protein, mRNA. /PROD=acetyl-Coenzyme A acyltransferase 2(mitochondrial 3-oxoacyl-Coenzyme A thiolase) /FL=gb:BC001918.1 gb:NM…
210576_at	1.2	gb:AF133298.1 /DB_XREF=gi:5733408 /GEN=CYP4F8 /FEA=FLmRNA /CNT=6 /TID=Hs.268554.0 /TIER=FL /STK=0 /UG=Hs.268554 /LL=11283 /DEF=Homo sapiens cytochrome P450 (CYP4F8) mRNA, complete cds. /PROD=cytochrome P450 /FL=gb:AF133298.1 gb:NM_007253.2
203859_s_at	1.3	gb:NM_002579.1 /DB_XREF=gi:4557041 /GEN=PALM /FEA=FLmRNA /CNT=104 /TID=Hs.78482.0 /TIER=FL+Stack /STK=51 /UG=Hs.78482 /LL=5064 /DEF=Homo sapiens paralemmin (PALM), mRNA. /PROD=paralemmin /FL=gb:NM_002579.1
212094_at	1.3	gb:AL582836 /DB_XREF=gi:12951215 /DB_XREF=AL582836 /CLONE=CS0DL008YO01 (3 prime) /FEA=mRNA /CNT=408 /TID=Hs.137476.0 /TIER=Stack /STK=110 /UG=Hs.137476 /LL=23089 /UG_GENE=KIAA1051 /UG_TITLE=KIAA1051 protein
209288_s_at	1.3	gb:AL136842.1 /DB_XREF=gi:6807668 /GEN=DKFZp434A0530 /FEA=FLmRNA /CNT=172 /TID=Hs.260024.0 /TIER=FL /STK=0 /UG=Hs.260024 /LL=10602 /DEF=Homo sapiens mRNA; cDNA DKFZp434A0530 (from clone DKFZp434A0530); complete cds. /PROD=hypothetical protein /FL=gb:AF164118.1 gb:NM_006449.1 gb:AF094521.1 gb:AF104857.1 gb:AL136842.1
49452_at	1.3	Cluster Incl. AI057637:oy31h06.x1 Homo sapiens cDNA, 3 end /clone=IMAGE-1667483 /clone_end=3 /gb=AI057637 /gi=3331503 /ug=Hs.21305 /len=599
208982_at	1.3	gb:AW574504 /DB_XREF=gi:7246055 /DB_XREF=UI-HF-BK0-aab-h-05-0-UI.s1 /CLONE=IMAGE:3053409 /FEA=FLmRNA /CNT=262 /TID=Hs.78146.0 /TIER=Stack /STK=48 /UG=Hs.78146 /LL=5175 /UG_GENE=PECAM1 /UG_TITLE=plateletendothelial cell adhesion molecule (CD31 antigen) /FL=gb:NM_000442.1 gb:M37780.1 gb:M28526.1
210567_s_at	1.3	gb:BC001441.1 /DB_XREF=gi:12655170 /FEA=FLmRNA /CNT=4 /TID=Hs.23348.1 /TIER=FL /STK=0 /UG=Hs.23348 /LL=6502 /UG_GENE=SKP2 /DEF=Homo sapiens, Similar to S-phase kinase-associated protein 2 (p45), clone MGC:1366, mRNA, complete cds. /PROD=Similar to S-phase kinase-associated protein 2(p45) /FL=gb:BC001441.1
205829_at	1.3	gb:NM_000413.1 /DB_XREF=gi:4504500 /GEN=HSD17B1 /FEA=FLmRNA /CNT=72 /TID=Hs.85279.0 /TIER=FL+Stack /STK=9 /UG=Hs.85279 /LL=3292 /DEF=Homo sapiens hydroxysteroid (17-beta) dehydrogenase 1 (HSD17B1), mRNA. /PROD=hydroxysteroid (17-beta) dehydrogenase 1 /FL=gb:NM_000413.1 gb:M36263.1
212328_at	1.3	gb:AB029025.1 /DB_XREF=gi:5689540 /GEN=KIAA1102 /FEA=mRNA /CNT=207 /TID=Hs.202949.0 /TIER=Stack /STK=44 /UG=Hs.202949 /LL=22998 /DEF=Homo sapiens mRNA for KIAA1102 protein, partial cds. /PROD=KIAA1102 protein
229634_at	1.3	gb:AI627262 /DB_XREF=gi:4664062 /DB_XREF=ty72c11.x1 /CLONE=IMAGE:2284628 /FEA=EST /CNT=18 /TID=Hs.233778.0 /TIER=Stack /STK=15 /UG=Hs.233778 /UG_TITLE=ESTs
209485_s_at	1.3	gb:W19983 /DB_XREF=gi:1295853 /DB_XREF=zb38d10.r1 /CLONE=IMAGE:305875 /FEA=FLmRNA /CNT=107 /TID=Hs.252716.1 /TIER=Stack /STK=11 /UG=Hs.252716 /UG_TITLE=Homo sapiens oxysterol-binding protein-related protein (ORP1) mRNA, complete cds /FL=gb:AF274714.1
212415_at	1.3	gb:AW150913 /DB_XREF=gi:6198811 /DB_XREF=xg42a01.x1 /CLONE=IMAGE:2630184 /FEA=mRNA /CNT=148 /TID=Hs.90998.0 /TIER=Stack /STK=16 /UG=Hs.90998 /LL=23157 /UG_GENE=KIAA0128 /UG_TITLE=KIAA0128 protein; septin 2
239252_at	1.3	gb:AA911561 /DB_XREF=gi:3050925 /DB_XREF=og03a08.s1 /CLONE=IMAGE:1438742 /FEA=EST /CNT=7 /TID=Hs.123679.0 /TIER=ConsEnd /STK=0 /UG=Hs.123679 /UG_TITLE=ESTs
210327_s_at	1.3	gb:D13368.1 /DB_XREF=gi:219432 /GEN=AGXT /FEA=FLmRNA /CNT=19 /TID=Hs.144567.0 /TIER=FL /STK=0 /UG=Hs.144567 /LL=189 /DEF=Human mRNA for alanine:glyoxylate aminotransferase, complete cds. /PROD=alanine:glyoxylate aminotransferase /FL=gb:D13368.1 gb:NM_000030.1
208920_at	1.3	gb:AV752215 /DB_XREF=gi:10910063 /DB_XREF=AV752215 /CLONE=NPDAYH02 /FEA=FLmRNA /CNT=206 /TID=Hs.300741.0 /TIER=Stack /STK=39 /UG=Hs.300741 /LL=6717 /UG_GENE=SRI /UG_TITLE=sorcin /FL=gb:NM_003130.1 gb:L12387.1 gb:M32886.1
227753_at	1.3	gb:R26843 /DB_XREF=gi:782978 /DB_XREF=yh52a03.s1 /CLONE=IMAGE:133324 /FEA=EST /CNT=32 /TID=Hs.17558.0 /TIER=Stack /STK=17 /UG=Hs.17558 /UG_TITLE=ESTs
209189_at	1.3	gb:BC004490.1 /DB_XREF=gi:13325363 /FEA=FLmRNA /CNT=139 /TID=Hs.25647.0 /TIER=FL /STK=0 /UG=Hs.25647 /LL=2353 /UG_GENE=FOS /DEF=Homo sapiens, v-fos FBJ murine osteosarcoma viral oncogene homolog, clone MGC:11074, mRNA, complete cds. /PROD=v-fos FBJ murine osteosarcoma viral oncogenehomolog /FL=gb:NM_005252.2 gb:BC004490.1
204897_at	1.3	gb:AA897516 /DB_XREF=gi:3034136 /DB_XREF=aj62c04.s1 /CLONE=IMAGE:1394886 /FEA=FLmRNA /CNT=73 /TID=Hs.199248.0 /TIER=Stack /STK=11 /UG=Hs.199248 /LL=5734 /UG_GENE=PTGER4 /UG_TITLE=prostaglandin E receptor 4 (subtype EP4) /FL=gb:L25124.1 gb:D28472.1 gb:NM_000958.1 gb:L28175.1
204684_at	1.3	gb:NM_002522.1 /DB_XREF=gi:4505442 /GEN=NPTX1 /FEA=FLmRNA /CNT=89 /TID=Hs.84154.0 /TIER=FL+Stack /STK=15 /UG=Hs.84154 /LL=4884 /DEF=Homo sapiens neuronal pentraxin I (NPTX1), mRNA. /PROD=neuronal pentraxin I precursor /FL=gb:NM_002522.1 gb:U61849.1
209576_at	1.3	gb:AL049933.1 /DB_XREF=gi:4884070 /GEN=DKFZp564K1216 /FEA=FLmRNA /CNT=92 /TID=Hs.203862.0 /TIER=FL+Stack /STK=31 /UG=Hs.203862 /LL=2770 /DEF=Homo sapiens mRNA; cDNA DKFZp564K1216 (from clone DKFZp564K1216); complete cds. /PROD=hypothetical protein /FL=gb:NM_002069.1 gb:AL049933.1 gb:AF055013.1
208158_s_at	1.4	gb:NM_018030.1 /DB_XREF=gi:13877169 /GEN=FLJ10217 /FEA=FLmRNA /CNT=1 /TID=HsAffx.900255.51 /TIER=FL /STK=0 /DEF=Homo sapiens oxysterol-binding protein-related protein 1 (FLJ10217), mRNA. /PROD=oxysterol-binding protein-related protein 1 /FL=gb:NM_018030.1
231879_at	1.4	gb:AL096771 /DB_XREF=gi:6165369 /FEA=DNA /CNT=25 /TID=Hs.311736.0 /TIER=ConsEnd /STK=0 /UG=Hs.311736 /UG_TITLE=Human DNA sequence from clone RP1-238D15 on chromosome 6q12-14.3 Contains part of COL12A1 (collagen, type XII, alpha 1) gene and STSs /DEF=Human DNA sequence from clone RP1-238D15 on chromosome 6q12-14.3 Contains part of COL12A1 (collagen, type XII, alpha 1) gene and STSs
225380_at	1.4	gb:BF528878 /DB_XREF=gi:11616241 /DB_XREF=602043341F1 /CLONE=IMAGE:4180883 /FEA=EST /CNT=110 /TID=Hs.10083.0 /TIER=Stack /STK=71 /UG=Hs.10083 /UG_TITLE=ESTs, Weakly similar to TESK_HUMAN TESTIS-SPECIFIC PROTEIN KINASE 1 (H.sapiens)
225664_at	1.4	gb:AA788946 /DB_XREF=gi:2849066 /DB_XREF=ag40c06.s1 /CLONE=IMAGE:1119274 /FEA=EST /CNT=118 /TID=Hs.16869.0 /TIER=Stack /STK=91 /UG=Hs.16869 /UG_TITLE=ESTs, Moderately similar to CA1C RAT COLLAGEN ALPHA 1(XII) CHAIN (R.norvegicus)
43427_at	1.4	Cluster Incl. AI970898:wr21c03.x1 Homo sapiens cDNA, 3 end /clone=IMAGE-2488324 /clone_end=3 /gb=AI970898 /gi=5767724 /ug=Hs.234898 /len=382
208981_at	1.4	gb:AA702701 /DB_XREF=gi:2705814 /DB_XREF=zi90h02.s1 /CLONE=IMAGE:448083 /FEA=FLmRNA /CNT=262 /TID=Hs.78146.0 /TIER=Stack /STK=60 /UG=Hs.78146 /LL=5175 /UG_GENE=PECAM1 /UG_TITLE=plateletendothelial cell adhesion molecule (CD31 antigen) /FL=gb:NM_000442.1 gb:M37780.1 gb:M28526.1
227692_at	1.4	gb:AU153866 /DB_XREF=gi:11015387 /DB_XREF=AU153866 /CLONE=NT2RP3004212 /FEA=EST /CNT=26 /TID=Hs.6975.1 /TIER=Stack /STK=18 /UG=Hs.6975 /LL=29005 /UG_GENE=PRO1073 /UG_TITLE=PRO1073 protein
231766_s_at	1.4	gb:U73778.1 /DB_XREF=gi:1846004 /GEN=COL12A1 /FEA=FLmRNA /CNT=26 /TID=Hs.101302.0 /TIER=ConsEnd /STK=0 /UG=Hs.101302 /LL=1303 /DEF=Human collagen type XII alpha-1 precursor (COL12A1) mRNA. /PROD=collagen type XII alpha-1 /FL=gb:NM_004370.3
209298_s_at	1.4	gb:AF114488.1 /DB_XREF=gi:4808824 /GEN=ITSN /FEA=FLmRNA /CNT=144 /TID=Hs.66392.1 /TIER=FL /STK=0 /UG=Hs.66392 /LL=6453 /DEF=Homo sapiens intersectin short isoform (ITSN) mRNA, complete cds. /PROD=intersectin short isoform /FL=gb:AF064243.1 gb:AF114488.1
209135_at	1.4	gb:AF289489.1 /DB_XREF=gi:11878115 /FEA=FLmRNA /CNT=175 /TID=Hs.283664.3 /TIER=FL+Stack /STK=57 /UG=Hs.283664 /LL=444 /UG_GENE=ASPH /DEF=Homo sapiens aspartyl beta-hydroxylase 2.8 kb transcript mRNA, complete cds; alternatively spliced. /PROD=aspartyl beta-hydroxylase 2.8 kb transcript /FL=gb:AF289489.1
210896_s_at	1.4	gb:AF306765.1 /DB_XREF=gi:11991236 /FEA=FLmRNA /CNT=4 /TID=Hs.283664.4 /TIER=FL /STK=0 /UG=Hs.283664 /LL=444 /UG_GENE=ASPH /DEF=Homo sapiens junctate mRNA, complete cds. /PROD=junctate /FL=gb:AF306765.1
209297_at	1.4	gb:AF114488.1 /DB_XREF=gi:4808824 /GEN=ITSN /FEA=FLmRNA /CNT=144 /TID=Hs.66392.1 /TIER=FL /STK=0 /UG=Hs.66392 /LL=6453 /DEF=Homo sapiens intersectin short isoform (ITSN) mRNA, complete cds. /PROD=intersectin short isoform /FL=gb:AF064243.1 gb:AF114488.1
203571_s_at	1.5	gb:NM_006829.1 /DB_XREF=gi:5802975 /GEN=APM2 /FEA=FLmRNA /CNT=110 /TID=Hs.74120.0 /TIER=FL+Stack /STK=65 /UG=Hs.74120 /LL=10974 /DEF=Homo sapiens adipose specific 2 (APM2), mRNA. /PROD=adipose specific 2 /FL=gb:D45370.1 gb:BC004471.1 gb:NM_006829.1
228720_at	1.5	gb:AB037750.1 /DB_XREF=gi:7243038 /GEN=KIAA1329 /FEA=mRNA /CNT=29 /TID=Hs.21061.0 /TIER=Stack /STK=15 /UG=Hs.21061 /LL=57537 /DEF=Homo sapiens mRNA for KIAA1329 protein, partial cds. /PROD=KIAA1329 protein
205777_at	1.5	gb:NM_001395.1 /DB_XREF=gi:4503420 /GEN=DUSP9 /FEA=FLmRNA /CNT=29 /TID=Hs.144879.0 /TIER=FL+Stack /STK=16 /UG=Hs.144879 /LL=1852 /DEF=Homo sapiens dual specificity phosphatase 9 (DUSP9), mRNA. /PROD=dual specificity phosphatase 9 /FL=gb:NM_001395.1
204375_at	1.5	gb:NM_014718.1 /DB_XREF=gi:7662267 /GEN=KIAA0726 /FEA=FLmRNA /CNT=65 /TID=Hs.107809.0 /TIER=FL+Stack /STK=16 /UG=Hs.107809 /LL=9746 /DEF=Homo sapiens KIAA0726 gene product (KIAA0726), mRNA. /PROD=KIAA0726 gene product /FL=gb:AB018269.1 gb:NM_014718.1
206424_at	1.5	gb:NM_000783.1 /DB_XREF=gi:4503206 /GEN=CYP26A1 /FEA=FLmRNA /CNT=13 /TID=Hs.150595.0 /TIER=FL /STK=3 /UG=Hs.150595 /LL=1592 /DEF=Homo sapiens cytochrome P450, subfamily XXVIA, polypeptide 1 (CYP26A1), mRNA. /PROD=cytochrome P450, subfamily XXVIA, polypeptide 1 /FL=gb:NM_000783.1 gb:AF005418.1
209683_at	1.5	gb:AA243659 /DB_XREF=gi:1874478 /DB_XREF=zr68c06.s1 /CLONE=IMAGE:668554 /FEA=FLmRNA /CNT=92 /TID=Hs.4863.0 /TIER=Stack /STK=19 /UG=Hs.4863 /LL=81553 /UG_GENE=DKFZP566A1524 /UG_TITLE=hypothetical protein DKFZp566A1524 /FL=gb:AL136704.1
204751_x_at	1.5	gb:NM_004949.1 /DB_XREF=gi:13435365 /GEN=DSC2 /FEA=FLmRNA /CNT=51 /TID=Hs.239727.0 /TIER=FL /STK=0 /UG=Hs.239727 /LL=1824 /DEF=Homo sapiens desmocollin 2 (DSC2), transcript variant Dsc2b, mRNA. /PROD=desmocollin 2, isoform Dsc2b preproprotein /FL=gb:NM_004949.1
202949_s_at	1.5	gb:NM_001450.1 /DB_XREF=gi:4503722 /GEN=FHL2 /FEA=FLmRNA /CNT=146 /TID=Hs.8302.0 /TIER=FL+Stack /STK=68 /UG=Hs.8302 /LL=2274 /DEF=Homo sapiens four and a half LIM domains 2 (FHL2), mRNA. /PROD=four and a half LIM domains 2 /FL=gb:NM_001450.1 gb:U29332.1
1562527_at	1.5	gb:AF519622.1 /DB_XREF=gi:21693569 /TID=Hs2.437121.1 /CNT=2 /FEA=mRNA /TIER=ConsEnd /STK=0 /LL=283027 /UG_GENE=LOC283027 /UG=Hs.437121 /UG_TITLE=hypothetical protein LOC283027 /DEF=Homo sapiens noncoding mRNA sequence.
205085_at	1.5	gb:NM_004153.1 /DB_XREF=gi:4758849 /GEN=ORC1L /FEA=FLmRNA /CNT=51 /TID=Hs.17908.0 /TIER=FL+Stack /STK=12 /UG=Hs.17908 /LL=4998 /DEF=Homo sapiens origin recognition complex, subunit 1 (yeast homolog)-like (ORC1L), mRNA. /PROD=origin recognition complex, subunit 1 (yeasthomolog)-like /FL=gb:U40152.1 gb:NM_004153.1 gb:U43416.1
1569297_at	1.6	gb:BC029463.1 /DB_XREF=gi:20809952 /TID=Hs2.382687.1 /CNT=5 /FEA=mRNA /TIER=ConsEnd /STK=0 /UG=Hs.382687 /UG_TITLE=Homo sapiens, clone IMAGE:4671447, mRNA /DEF=Homo sapiens, clone IMAGE:4671447, mRNA.
225373_at	1.6	gb:BE271644 /DB_XREF=gi:9145584 /DB_XREF=601141201F1 /CLONE=IMAGE:3141000 /FEA=mRNA /CNT=78 /TID=Hs.132569.0 /TIER=Stack /STK=29 /UG=Hs.132569 /LL=64115 /UG_GENE=PP2135 /UG_TITLE=PP2135 protein
210108_at	1.6	gb:BE550599 /DB_XREF=gi:9792291 /DB_XREF=7a30a06.x1 /CLONE=IMAGE:3220210 /FEA=FLmRNA /CNT=30 /TID=Hs.23838.1 /TIER=Stack /STK=15 /UG=Hs.23838 /LL=776 /UG_GENE=CACNA1D /UG_TITLE=calcium channel, voltage-dependent, L type, alpha 1D subunit /FL=gb:M76558.1
221200_at	1.6	gb:NM_022155.1 /DB_XREF=gi:11545901 /GEN=PP3227 /FEA=FLmRNA /CNT=1 /TID=Hs.302027.0 /TIER=FL /STK=0 /UG=Hs.302027 /LL=64117 /DEF=Homo sapiens PP3227 protein (PP3227), mRNA. /PROD=PP3227 protein /FL=gb:NM_022155.1
40524_at	1.6	Cluster Incl. X79510:H.sapiens mRNA for protein-tyrosine-phosphatase D1 /cds=(332,3856) /gb=X79510 /gi=532055 /ug=Hs.155693 /len=4080
226380_at	1.6	gb:N21442 /DB_XREF=gi:1126612 /DB_XREF=yx58f05.s1 /CLONE=IMAGE:265953 /FEA=EST /CNT=52 /TID=Hs.8861.0 /TIER=Stack /STK=28 /UG=Hs.8861 /UG_TITLE=ESTs
1552705_at	1.6	gb:BC035000.1 /DB_XREF=gi:23273914 /TID=Hs2.132237.1 /CNT=20 /FEA=FLmRNA /TIER=FL /STK=2 /LL=142679 /UG_GENE=DUSP19 /UG=Hs.132237 /DEF=Homo sapiens, protein phosphatase, clone MGC:33229 IMAGE:5269106, mRNA, complete cds. /PROD=protein phosphatase /FL=gb:BC035000.1 gb:AB063186.1 gb:AB038770.1 gb:NM_080876.1
202888_s_at	1.6	gb:NM_001150.1 /DB_XREF=gi:4502094 /GEN=ANPEP /FEA=FLmRNA /CNT=167 /TID=Hs.1239.0 /TIER=FL+Stack /STK=80 /UG=Hs.1239 /LL=290 /DEF=Homo sapiens alanyl (membrane) aminopeptidase (aminopeptidase N, aminopeptidase M, microsomal aminopeptidase, CD13, p150) (ANPEP), mRNA. /PROD=membrane alanine aminopeptidase precursor /FL=gb:M22324.1 gb:NM_001150.1
226834_at	1.6	gb:BG112263 /DB_XREF=gi:12605769 /DB_XREF=602282405F1 /CLONE=IMAGE:4369993 /FEA=EST /CNT=45 /TID=Hs.28462.0 /TIER=Stack /STK=8 /UG=Hs.28462 /UG_TITLE=ESTs
208983_s_at	1.6	gb:M37780.1 /DB_XREF=gi:187239 /GEN=CD31 /FEA=FLmRNA /CNT=262 /TID=Hs.78146.0 /TIER=FL /STK=0 /UG=Hs.78146 /LL=5175 /DEF=Human leukocyte surface protein (CD31) mRNA, complete cds. /PROD=leukocyte surface protein /FL=gb:NM_000442.1 gb:M37780.1 gb:M28526.1
208286_x_at	1.6	gb:NM_002701.1 /DB_XREF=gi:4505966 /GEN=POU5F1 /FEA=FLmRNA /CNT=2 /TID=Hs.2860.0 /TIER=FL /STK=0 /UG=Hs.2860 /LL=5460 /DEF=Homo sapiens POU domain, class 5, transcription factor 1 (POU5F1), mRNA. /PROD=POU domain, class 5, transcription factor 1 /FL=gb:NM_002701.1
204446_s_at	1.6	gb:NM_000698.1 /DB_XREF=gi:4502056 /GEN=ALOX5 /FEA=FLmRNA /CNT=78 /TID=Hs.89499.0 /TIER=FL+Stack /STK=8 /UG=Hs.89499 /LL=240 /DEF=Homo sapiens arachidonate 5-lipoxygenase (ALOX5), mRNA. /PROD=arachidonate 5-lipoxygenase /FL=gb:NM_000698.1 gb:J03600.1 gb:J03571.1
208096_s_at	1.7	gb:NM_030820.1 /DB_XREF=gi:13540617 /GEN=DKFZp564B052 /FEA=FLmRNA /CNT=1 /TID=HsAffx.900087.121 /TIER=FL /STK=0 /DEF=Homo sapiens hypothetical protein DKFZp564B052 (DKFZp564B052), mRNA. /PROD=hypothetical protein DKFZp564B052 /FL=gb:NM_030820.1
210095_s_at	1.7	gb:M31159.1 /DB_XREF=gi:183115 /GEN=IGFBP1 /FEA=FLmRNA /CNT=41 /TID=Hs.77326.0 /TIER=FL /STK=0 /UG=Hs.77326 /LL=3486 /UG_TITLE=insulin-like growth factor binding protein 3 /DEF=Human growth hormone-dependent insulin-like growth factor-binding protein mRNA, complete cds. /FL=gb:M31159.1 gb:BC000013.1
1558826_at	1.7	gb:AL713683.1 /DB_XREF=gi:19584386 /TID=Hs2.131301.1 /CNT=7 /FEA=mRNA /TIER=ConsEnd /STK=0 /LL=128611 /UG_GENE=C20orf174 /UG=Hs.131301 /UG_TITLE=chromosome 20 open reading frame 174 /DEF=Homo sapiens mRNA; cDNA DKFZp667D092 (from clone DKFZp667D092).
1558827_a_at	1.7	gb:AL713683.1 /DB_XREF=gi:19584386 /TID=Hs2.131301.1 /CNT=7 /FEA=mRNA /TIER=ConsEnd /STK=0 /LL=128611 /UG_GENE=C20orf174 /UG=Hs.131301 /UG_TITLE=chromosome 20 open reading frame 174 /DEF=Homo sapiens mRNA; cDNA DKFZp667D092 (from clone DKFZp667D092).
230276_at	1.7	gb:AI934342 /DB_XREF=gi:5673212 /DB_XREF=wp04e12.x1 /CLONE=IMAGE:2463886 /FEA=EST /CNT=10 /TID=Hs.125780.0 /TIER=Stack /STK=9 /UG=Hs.125780 /UG_TITLE=ESTs
212143_s_at	1.8	gb:BF340228 /DB_XREF=gi:11286690 /DB_XREF=602036816F1 /CLONE=IMAGE:4185050 /FEA=FLmRNA /CNT=452 /TID=Hs.77326.1 /TIER=Stack /STK=9 /UG=Hs.77326 /LL=3486 /UG_GENE=IGFBP3 /UG_TITLE=insulin-like growth factor binding protein 3 /FL=gb:NM_000598.1
218322_s_at	1.8	gb:NM_016234.2 /DB_XREF=gi:12669912 /GEN=FACL5 /FEA=FLmRNA /CNT=132 /TID=Hs.11638.0 /TIER=FL+Stack /STK=51 /UG=Hs.11638 /LL=51703 /DEF=Homo sapiens long-chain fatty acid coenzyme A ligase 5 (FACL5), mRNA. /PROD=long-chain fatty acid coenzyme A ligase 5 /FL=gb:AB033899.1 gb:NM_016234.2
209848_s_at	1.8	gb:U01874.1 /DB_XREF=gi:494939 /FEA=FLmRNA /CNT=177 /TID=Hs.95972.0 /TIER=FL /STK=0 /UG=Hs.95972 /LL=6490 /UG_GENE=SILV /DEF=Human me20m mRNA, complete cds. /PROD=me20m /FL=gb:NM_006928.1 gb:BC001414.1 gb:U01874.1
228956_at	1.9	gb:N22272 /DB_XREF=gi:1128406 /DB_XREF=yw36e01.s1 /CLONE=IMAGE:254328 /FEA=mRNA /CNT=24 /TID=Hs.274293.0 /TIER=Stack /STK=10 /UG=Hs.274293 /UG_TITLE=Homo sapiens mRNA; cDNA DKFZp761G1111 (from clone DKFZp761G1111)
236262_at	1.9	gb:AA025351 /DB_XREF=gi:1489319 /DB_XREF=ze74h03.s1 /CLONE=IMAGE:364757 /FEA=EST /CNT=7 /TID=Hs.278585.0 /TIER=ConsEnd /STK=5 /UG=Hs.278585 /UG_TITLE=ESTs
219091_s_at	1.9	gb:NM_024756.1 /DB_XREF=gi:13376090 /GEN=FLJ13465 /FEA=FLmRNA /CNT=47 /TID=Hs.127216.0 /TIER=FL /STK=3 /UG=Hs.127216 /LL=79812 /DEF=Homo sapiens hypothetical protein FLJ13465 (FLJ13465), mRNA. /PROD=hypothetical protein FLJ13465 /FL=gb:NM_024756.1
236180_at	1.9	gb:W57613 /DB_XREF=gi:1364347 /DB_XREF=zd24f07.s1 /CLONE=IMAGE:341605 /FEA=EST /CNT=7 /TID=Hs.79856.0 /TIER=ConsEnd /STK=5 /UG=Hs.79856 /UG_TITLE=ESTs
216074_x_at	2	gb:AK001727.1 /DB_XREF=gi:7023167 /FEA=mRNA /CNT=2 /TID=Hs.21543.2 /TIER=ConsEnd /STK=0 /UG=Hs.21543 /LL=23286 /UG_GENE=KIAA0869 /UG_TITLE=KIAA0869 protein /DEF=Homo sapiens cDNA FLJ10865 fis, clone NT2RP4001610, highly similar to Homo sapiens mRNA for KIAA0869 protein.
204309_at	2.1	gb:NM_000781.1 /DB_XREF=gi:4503188 /GEN=CYP11A /FEA=FLmRNA /CNT=116 /TID=Hs.76205.0 /TIER=FL+Stack /STK=38 /UG=Hs.76205 /LL=1583 /DEF=Homo sapiens cytochrome P450, subfamily XIA (cholesterol side chain cleavage) (CYP11A), mRNA. /PROD=cytochrome P450, subfamily XIA (cholesterol sidechain cleavage) /FL=gb:NM_000781.1 gb:M14565.1
210299_s_at	2.1	gb:AF063002.1 /DB_XREF=gi:3859848 /FEA=FLmRNA /CNT=25 /TID=Hs.239069.1 /TIER=FL /STK=0 /UG=Hs.239069 /LL=2273 /UG_GENE=FHL1 /DEF=Homo sapiens LIM protein SLIMMER mRNA, complete cds. /PROD=LIM protein SLIMMER /FL=gb:AF063002.1 gb:AF098518.1
222592_s_at	2.3	gb:AW173691 /DB_XREF=gi:6439639 /DB_XREF=xj11b01.x1 /CLONE=IMAGE:2656873 /FEA=FLmRNA /CNT=132 /TID=Hs.11638.0 /TIER=Stack /STK=21 /UG=Hs.11638 /LL=51703 /UG_GENE=FACL5 /UG_TITLE=long-chain fatty acid coenzyme A ligase 5 /FL=gb:AB033899.1 gb:NM_016234.2
229159_at	2.4	gb:AW612111 /DB_XREF=gi:7317297 /DB_XREF=hg94b11.x1 /CLONE=IMAGE:2953245 /FEA=EST /CNT=20 /TID=Hs.106217.0 /TIER=Stack /STK=11 /UG=Hs.106217 /UG_TITLE=ESTs
235557_at	2.4	gb:AW082827 /DB_XREF=gi:6037979 /DB_XREF=xc03e08.x1 /CLONE=IMAGE:2583206 /FEA=EST /CNT=10 /TID=Hs.146084.0 /TIER=ConsEnd /STK=2 /UG=Hs.146084 /UG_TITLE=ESTs
208606_s_at	2.6	gb:NM_030761.1 /DB_XREF=gi:13540518 /GEN=WNT4 /FEA=FLmRNA /CNT=1 /TID=HsAffx.900039.1072 /TIER=FL /STK=0 /DEF=Homo sapiens wingless-type MMTV integration site family, member 4 (WNT4), mRNA. /PROD=wingless-type MMTV integration site family,member 4 /FL=gb:NM_030761.1
201539_s_at	2.7	gb:U29538.1 /DB_XREF=gi:2078479 /GEN=FHL-1 /FEA=FLmRNA /CNT=454 /TID=Hs.239069.0 /TIER=FL /STK=0 /UG=Hs.239069 /LL=2273 /UG_TITLE=four and a half LIM domains 1 /DEF=Human heart protein with four and a half LIM domains (FHL-1) mRNA, complete cds. /FL=gb:U60115.1 gb:NM_001449.1 gb:U29538.1
210905_x_at	2.8	gb:AF268613.1 /DB_XREF=gi:12382245 /GEN=POU5FLC1 /FEA=FLmRNA /CNT=2 /TID=Hs.2860.1 /TIER=FL /STK=0 /UG=Hs.2860 /LL=5460 /DEF=Homo sapiens POU 5 domain protein (POU5FLC1) mRNA, complete cds. /PROD=POU 5 domain protein /FL=gb:AF268613.1
204664_at	2.9	gb:NM_001632.2 /DB_XREF=gi:13787194 /GEN=ALPP /FEA=FLmRNA /CNT=115 /TID=Hs.284255.0 /TIER=FL /STK=6 /UG=Hs.284255 /LL=250 /DEF=Homo sapiens alkaline phosphatase, placental (Regan isozyme) (ALPP), mRNA. /PROD=placental alkaline phosphatase precursor /FL=gb:M12551.1 gb:NM_001632.2
208358_s_at	2.9	gb:NM_003360.1 /DB_XREF=gi:4507826 /GEN=UGT8 /FEA=FLmRNA /CNT=2 /TID=Hs.158540.0 /TIER=FL /STK=0 /UG=Hs.158540 /LL=7368 /DEF=Homo sapiens UDP glycosyltransferase 8 (UDP-galactose ceramide galactosyltransferase) (UGT8), mRNA. /PROD=UDP glycosyltransferase 8 (UDP-galactoseceramide galactosyltransferase) /FL=gb:NM_003360.1 gb:U62899.1
203591_s_at	3	gb:NM_000760.1 /DB_XREF=gi:4503080 /GEN=CSF3R /FEA=FLmRNA /CNT=95 /TID=Hs.2175.0 /TIER=FL /STK=6 /UG=Hs.2175 /LL=1441 /DEF=Homo sapiens colony stimulating factor 3 receptor (granulocyte) (CSF3R), mRNA. /PROD=colony stimulating factor 3 receptor(granulocyte) /FL=gb:NM_000760.1 gb:M59818.1
201540_at	3	gb:NM_001449.1 /DB_XREF=gi:4503720 /GEN=FHL1 /FEA=FLmRNA /CNT=454 /TID=Hs.239069.0 /TIER=FL+Stack /STK=154 /UG=Hs.239069 /LL=2273 /DEF=Homo sapiens four and a half LIM domains 1 (FHL1), mRNA. /PROD=four and a half LIM domains 1 /FL=gb:U60115.1 gb:NM_001449.1 gb:U29538.1
212746_s_at	3.1	gb:AA126789 /DB_XREF=gi:1686271 /DB_XREF=zn87e10.s1 /CLONE=IMAGE:565194 /FEA=mRNA /CNT=91 /TID=Hs.25132.3 /TIER=Stack /STK=15 /UG=Hs.25132 /LL=9859 /UG_GENE=KIAA0470 /UG_TITLE=KIAA0470 gene product
204072_s_at	3.5	gb:NM_023037.1 /DB_XREF=gi:12957487 /GEN=13CDNA73 /FEA=FLmRNA /CNT=70 /TID=Hs.181304.0 /TIER=FL+Stack /STK=13 /UG=Hs.181304 /LL=10129 /DEF=Homo sapiens putative gene product (13CDNA73), mRNA. /PROD=putative gene product /FL=gb:NM_023037.1
1320_at	3.6	X79510 /FEATURE=cds /DEFINITION=HSPTPD1 H.sapiens mRNA for protein-tyrosine-phosphatase D1
219452_at	3.9	gb:NM_022355.1 /DB_XREF=gi:11641268 /GEN=LOC64174 /FEA=FLmRNA /CNT=31 /TID=Hs.115537.0 /TIER=FL+Stack /STK=18 /UG=Hs.115537 /LL=64174 /DEF=Homo sapiens putative dipeptidase (LOC64174), mRNA. /PROD=putative dipeptidase /FL=gb:NM_022355.1
214505_s_at	4.5	gb:AF220153.1 /DB_XREF=gi:6942192 /GEN=FHL1 /FEA=FLmRNA /CNT=5 /TID=Hs.239069.2 /TIER=FL /STK=1 /UG=Hs.239069 /LL=2273 /DEF=Homo sapiens four and a half LIM domains 1 protein isoform C (FHL1) mRNA, complete cds, alternatively spliced. /PROD=four and a half LIM domains 1 protein isoform C /FL=gb:AF220153.1
210298_x_at	4.7	gb:AF098518.1 /DB_XREF=gi:3851649 /GEN=FHL1 /FEA=FLmRNA /CNT=25 /TID=Hs.239069.1 /TIER=FL /STK=0 /UG=Hs.239069 /LL=2273 /DEF=Homo sapiens four and a half LIM domains 1 protein isoform B (FHL1) mRNA, complete cds. /PROD=four and a half LIM domains 1 protein isoform B /FL=gb:AF063002.1 gb:AF098518.1
